# Supplementary material for: Hybrid RHF/MP2 Geometry Optimizations with the Effective Fragment Molecular Orbital Method
Source: PLoS One. 2014 Feb 18;9(2):e88800. doi: 10.1371/journal.pone.0088800 (PMC3928295; doi:10.1371/journal.pone.0088800)
Supplement: File S1 — GAMESS input files to calculate the reaction path at the EFMO-RHF/6-31G(d):MP2/cc-pVDZ level of theory. (BZ2) [file pone.0088800.s001.bz2]

Archive with 17 entries (16 files):
- supplementary
- supplementary/r15fd3_000.inp
- supplementary/r15fd3_001.inp
- supplementary/r15fd3_002.inp
- supplementary/r15fd3_003.inp
- supplementary/r15fd3_004.inp
- supplementary/r15fd3_005.inp
- supplementary/r15fd3_006.inp
- supplementary/r15fd3_007.inp
- supplementary/r15fd3_008.inp
- supplementary/r15fd3_009.inp
- supplementary/r15fd3_010.inp
- supplementary/r15fd3_011.inp
- supplementary/r15fd3_012.inp
- supplementary/r15fd3_013.inp
- supplementary/r15fd3_014.inp
- supplementary/r15fd3_015.inp
