# Supplementary material for: Hybrid RHF/MP2 Geometry Optimizations with the Effective Fragment Molecular Orbital Method
Source: PLoS One. 2014 Feb 18;9(2):e88800. doi: 10.1371/journal.pone.0088800 (PMC3928295; doi:10.1371/journal.pone.0088800)
Supplement: File S1 — GAMESS input files to calculate the reaction path at the EFMO-RHF/6-31G(d):MP2/cc-pVDZ level of theory. (BZ2) [file pone.0088800.s001.bz2 › supplementary/r15fd3_009.inp]

 $STATPT OPTTOL=0.0005 NSTEP=2000
   FHMCON(1)=500.00,500.00
   IHMCON(1)=1,1707,1710,1,1699,1712
   SHMCON(1)=2.48,2.13
   NPRT=-2 NPUN=-2 NPRTHS=0
      IACTAT(1)=     548,-554,557,-567,967,-973,
     976,-986,1407,-1413,1416,-1426,
     1514,-1521,1524,-1530,1699,-1722,
     1882,-1884,1897,-1899,2011,-2013,
     2188,-2190
 $END
! $STATPT OPTTOL=5.0e-4 NSTEP=2000
 $SYSTEM MWORDS=250 $END
 $GDDI NGROUP=20 $END
 $SCF CONV=1E-7 DIRSCF=.T. NPUNCH=0 DIIS=.T. SOSCF=.F.
  SWDIIS=0.005
 $END
 $CONTRL NPRINT=-5 ISPHER=1 LOCAL=BOYS
         RUNTYP=OPTIMIZE
 $END
! $BASIS GBASIS=N31 NGAUSS=6 NDFUNC=1 $END
 $FMO
      IEFMO=1
      ISFRG=98
      NBODY=2
      RAFO(1)=1,1,1
!      RESDIM=2.0 RCORSD=2.0
      RESDIM=1.5 RCORSD=1.5
      NLAYER=2
      NFRAG=313
      ICHARG(1)= -1, -1, -1, -1,  0,  0,  0,  1,  0,  1,
                   0,  0,  0,  0,  0,  0,  0,  0,  0,  0,
                   0,  0,  0,  1,  0,  0,  1, -1,  0,  0,
                   0,  0,  0,  0,  0,  0,  0,  0,  0,  0,
                   0, -1,  0,  1,  0,  0,  0,  0,  1,  0,
                   0,  0,  0,  0,  0,  0,  0,  0, -1,  0,
                   0, -1,  0, -1,  0,  0,  0,  0,  0,  1,
                   1,  0,  0,  1,  0,  0,  0,  0,  0,  0,
                  -1,  1,  0,  0,  0,  0,  1,  0, -2,  0,
                   0,  0,  0,  0,  0,  0,  0, -2,  0,  0,
                   0,  0,  0,  0,  0,  0,  0,  0,  0,  0,
                   0,  0,  0,  0,  0,  0,  0,  0,  0,  0,
                   0,  0,  0,  0,  0,  0,  0,  0,  0,  0,
                   0,  0,  0,  0,  0,  0,  0,  0,  0,  0,
                   0,  0,  0,  0,  0,  0,  0,  0,  0,  0,
                   0,  0,  0,  0,  0,  0,  0,  0,  0,  0,
                   0,  0,  0,  0,  0,  0,  0,  0,  0,  0,
                   0,  0,  0,  0,  0,  0,  0,  0,  0,  0,
                   0,  0,  0,  0,  0,  0,  0,  0,  0,  0,
                   0,  0,  0,  0,  0,  0,  0,  0,  0,  0,
                   0,  0,  0,  0,  0,  0,  0,  0,  0,  0,
                   0,  0,  0,  0,  0,  0,  0,  0,  0,  0,
                   0,  0,  0,  0,  0,  0,  0,  0,  0,  0,
                   0,  0,  0,  0,  0,  0,  0,  0,  0,  0,
                   0,  0,  0,  0,  0,  0,  0,  0,  0,  0,
                   0,  0,  0,  0,  0,  0,  0,  0,  0,  0,
                   0,  0,  0,  0,  0,  0,  0,  0,  0,  0,
                   0,  0,  0,  0,  0,  0,  0,  0,  0,  0,
                   0,  0,  0,  0,  0,  0,  0,  0,  0,  0,
                   0,  0,  0,  0,  0,  0,  0,  0,  0,  0,
                   0,  0,  0,  0,  0,  0,  0,  0,  0,  0,
                   0,  0,  0
      FRGNAM(1)=  FRG001,   FRG002,   FRG003,   FRG004,   FRG005,
                   FRG006,   FRG007,   FRG008,   FRG009,   FRG010,
                   FRG011,   FRG012,   FRG013,   FRG014,   FRG015,
                   FRG016,   FRG017,   FRG018,   FRG019,   FRG020,
                   FRG021,   FRG022,   FRG023,   FRG024,   FRG025,
                   FRG026,   FRG027,   FRG028,   FRG029,   FRG030,
                   FRG031,   FRG032,   FRG033,   FRG034,   FRG035,
                   FRG036,   FRG037,   FRG038,   FRG039,   FRG040,
                   FRG041,   FRG042,   FRG043,   FRG044,   FRG045,
                   FRG046,   FRG047,   FRG048,   FRG049,   FRG050,
                   FRG051,   FRG052,   FRG053,   FRG054,   FRG055,
                   FRG056,   FRG057,   FRG058,   FRG059,   FRG060,
                   FRG061,   FRG062,   FRG063,   FRG064,   FRG065,
                   FRG066,   FRG067,   FRG068,   FRG069,   FRG070,
                   FRG071,   FRG072,   FRG073,   FRG074,   FRG075,
                   FRG076,   FRG077,   FRG078,   FRG079,   FRG080,
                   FRG081,   FRG082,   FRG083,   FRG084,   FRG085,
                   FRG086,   FRG087,   FRG088,   FRG089,  None090,
                  None091,   FRG092,  None093,  None094,  None095,
                  None096,  None097,  None098, WATER099, WATER100,
                 WATER101, WATER102, WATER103, WATER104, WATER105,
                 WATER106, WATER107, WATER108, WATER109, WATER110,
                 WATER111, WATER112, WATER113, WATER114, WATER115,
                 WATER116, WATER117, WATER118, WATER119, WATER120,
                 WATER121, WATER122, WATER123, WATER124, WATER125,
                 WATER126, WATER127, WATER128, WATER129, WATER130,
                 WATER131, WATER132, WATER133, WATER134, WATER135,
                 WATER136, WATER137, WATER138, WATER139, WATER140,
                 WATER141, WATER142, WATER143, WATER144, WATER145,
                 WATER146, WATER147, WATER148, WATER149, WATER150,
                 WATER151, WATER152, WATER153, WATER154, WATER155,
                 WATER156, WATER157, WATER158, WATER159, WATER160,
                 WATER161, WATER162, WATER163, WATER164, WATER165,
                 WATER166, WATER167, WATER168, WATER169, WATER170,
                 WATER171, WATER172, WATER173, WATER174, WATER175,
                 WATER176, WATER177, WATER178, WATER179, WATER180,
                 WATER181, WATER182, WATER183, WATER184, WATER185,
                 WATER186, WATER187, WATER188, WATER189, WATER190,
                 WATER191, WATER192, WATER193, WATER194, WATER195,
                 WATER196, WATER197, WATER198, WATER199, WATER200,
                 WATER201, WATER202, WATER203, WATER204, WATER205,
                 WATER206, WATER207, WATER208, WATER209, WATER210,
                 WATER211, WATER212, WATER213, WATER214, WATER215,
                 WATER216, WATER217, WATER218, WATER219, WATER220,
                 WATER221, WATER222, WATER223, WATER224, WATER225,
                 WATER226, WATER227, WATER228, WATER229, WATER230,
                 WATER231, WATER232, WATER233, WATER234, WATER235,
                 WATER236, WATER237, WATER238, WATER239, WATER240,
                 WATER241, WATER242, WATER243, WATER244, WATER245,
                 WATER246, WATER247, WATER248, WATER249, WATER250,
                 WATER251, WATER252, WATER253, WATER254, WATER255,
                 WATER256, WATER257, WATER258, WATER259, WATER260,
                 WATER261, WATER262, WATER263, WATER264, WATER265,
                 WATER266, WATER267, WATER268, WATER269, WATER270,
                 WATER271, WATER272, WATER273, WATER274, WATER275,
                 WATER276, WATER277, WATER278, WATER279, WATER280,
                 WATER281, WATER282, WATER283, WATER284, WATER285,
                 WATER286, WATER287, WATER288, WATER289, WATER290,
                 WATER291, WATER292, WATER293, WATER294, WATER295,
                 WATER296, WATER297, WATER298, WATER299, WATER300,
                 WATER301, WATER302, WATER303, WATER304, WATER305,
                 WATER306, WATER307, WATER308, WATER309, WATER310,
                 WATER311, WATER312, WATER313
      MPLEVL(1)=0,2
      INDAT(1)=0
               31    -44     47    -56   2372      0
               45     46     57     58     61    -71      0
               59     60     72     73     76    -86      0
               74     75     87     88     91   -101      0
               89     90    102    103    106   -120      0
              104    105    121    122    125   -139      0
              123    124    140    141    144   -156      0
              142    143    157    158    161   -178      0
              159    160    179    180    183   -192      0
              181    182    193   -214   2373      0
              269   -287    290   -302   2378      0
              288    289    303    304    307   -321      0
              305    306    322    323    326   -340      0
              324    325    341    342    345   -351      0
              343    344    352    353    356   -361      0
              354    355    362    363    366   -375      0
              364    365    376   -389   2379      0
              390   -410    413   -425   2380      0
              411    412    426    427    430   -435      0
              428    429    436    437    440   -451      0
              438    439    452    453    456   -471      0
              454    455    472    473    476   -485      0
              474    475    486    487    490   -495      0
              488    489    496    497    500   -517      0
              498    499    518    519    522   -527      0
              520    521    528    529    532   -543      0
              530    531    544    545    548   -567      0
              546    547    568    569    572   -582      0
              570    571    583    584    587   -601      0
              585    586    602    603    606   -612      0
              604    605    613    614    617   -619      0
              615    616    620    621    624   -643      0
              622    623    644    645    648   -660      0
              646    647    661    662    665   -681      0
              663    664    682    683    686   -697      0
              684    685    698    699    702   -711      0
              700    701    712    713    716   -727      0
              714    715    728    729    732   -741      0
              730    731    742    743    746   -752      0
              744    745    753    754    757   -769      0
              755    756    770    771    774   -786      0
              772    773    787   -801   2381      0
              802   -814    817   -831   2382      0
              815    816    832    833    836   -855      0
              834    835    856    857    860   -871      0
              858    859    872    873    876   -888      0
              874    875    889   -905   2383      0
              937   -945    948   -962   2388      0
              946    947    963    964    967   -986      0
              965    966    987    988    991   -993      0
              989    990    994    995    998  -1003      0
              996    997   1004   1005   1008  -1017      0
             1006   1007   1018  -1031   2389      0
             1070  -1090   1093  -1107   2394      0
             1091   1092   1108   1109   1112  -1118      0
             1110   1111   1119   1120   1123  -1128      0
             1121   1122   1129   1130   1133  -1142      0
             1131   1132   1143   1144   1147  -1156      0
             1145   1146   1157   1158   1161  -1168      0
             1159   1160   1169  -1187   2395      0
             1188  -1206   1209  -1221   2396      0
             1207   1208   1222   1223   1226  -1236      0
             1224   1225   1237   1238   1241  -1253      0
             1239   1240   1254   1255   1258  -1265      0
             1256   1257   1266   1267   1270  -1281      0
             1268   1269   1282   1283   1286  -1295      0
             1284   1285   1296   1297   1300  -1302      0
             1298   1299   1303   1304   1307  -1309      0
             1305   1306   1310   1311   1314  -1328      0
             1312   1313   1329   1330   1333  -1350      0
             1331   1332   1351   1352   1355  -1372      0
             1353   1354   1373   1374   1377  -1383      0
             1375   1376   1384   1385   1388  -1402      0
             1386   1387   1403   1404   1407  -1426      0
             1405   1406   1427   1428   1431  -1442      0
             1429   1430   1443   1444   1447  -1459      0
             1445   1446   1460  -1476   2397      0
             1477  -1495   1498  -1509   2398      0
             1496   1497   1510   1511   1514  -1530      0
             1512   1513   1531   1532   1535  -1549      0
             1533   1534   1550   1551   1554  -1564      0
             1552   1553   1565   1566   1569  -1586      0
             1567   1568   1587   1588   1591  -1596      0
             1589   1590   1597   1598   1601  -1612      0
             1599   1600   1613   1614   1617  -1628      0
             1615   1616   1629   1630   1633  -1647      0
             1631   1632   1648   1649   1652  -1671      0
             1650   1651   1672   1673   1676  -1685      0
             1674   1675   1686  -1698      0
                1    -14   2368   2369      0
               15    -30   2370   2371      0
              215   -252   2374   2375      0
              253   -268   2376   2377      0
              906   -919   2384   2385      0
              920   -936   2386   2387      0
             1032  -1050   2390   2391      0
             1051  -1069   2392   2393      0
             1699  -1722      0
             1723  -1725      0
             1726  -1728      0
             1729  -1731      0
             1732  -1734      0
             1735  -1737      0
             1738  -1740      0
             1741  -1743      0
             1744  -1746      0
             1747  -1749      0
             1750  -1752      0
             1753  -1755      0
             1756  -1758      0
             1759  -1761      0
             1762  -1764      0
             1765  -1767      0
             1768  -1770      0
             1771  -1773      0
             1774  -1776      0
             1777  -1779      0
             1780  -1782      0
             1783  -1785      0
             1786  -1788      0
             1789  -1791      0
             1792  -1794      0
             1795  -1797      0
             1798  -1800      0
             1801  -1803      0
             1804  -1806      0
             1807  -1809      0
             1810  -1812      0
             1813  -1815      0
             1816  -1818      0
             1819  -1821      0
             1822  -1824      0
             1825  -1827      0
             1828  -1830      0
             1831  -1833      0
             1834  -1836      0
             1837  -1839      0
             1840  -1842      0
             1843  -1845      0
             1846  -1848      0
             1849  -1851      0
             1852  -1854      0
             1855  -1857      0
             1858  -1860      0
             1861  -1863      0
             1864  -1866      0
             1867  -1869      0
             1870  -1872      0
             1873  -1875      0
             1876  -1878      0
             1879  -1881      0
             1882  -1884      0
             1885  -1887      0
             1888  -1890      0
             1891  -1893      0
             1894  -1896      0
             1897  -1899      0
             1900  -1902      0
             1903  -1905      0
             1906  -1908      0
             1909  -1911      0
             1912  -1914      0
             1915  -1917      0
             1918  -1920      0
             1921  -1923      0
             1924  -1926      0
             1927  -1929      0
             1930  -1932      0
             1933  -1935      0
             1936  -1938      0
             1939  -1941      0
             1942  -1944      0
             1945  -1947      0
             1948  -1950      0
             1951  -1953      0
             1954  -1956      0
             1957  -1959      0
             1960  -1962      0
             1963  -1965      0
             1966  -1968      0
             1969  -1971      0
             1972  -1974      0
             1975  -1977      0
             1978  -1980      0
             1981  -1983      0
             1984  -1986      0
             1987  -1989      0
             1990  -1992      0
             1993  -1995      0
             1996  -1998      0
             1999  -2001      0
             2002  -2004      0
             2005  -2007      0
             2008  -2010      0
             2011  -2013      0
             2014  -2016      0
             2017  -2019      0
             2020  -2022      0
             2023  -2025      0
             2026  -2028      0
             2029  -2031      0
             2032  -2034      0
             2035  -2037      0
             2038  -2040      0
             2041  -2043      0
             2044  -2046      0
             2047  -2049      0
             2050  -2052      0
             2053  -2055      0
             2056  -2058      0
             2059  -2061      0
             2062  -2064      0
             2065  -2067      0
             2068  -2070      0
             2071  -2073      0
             2074  -2076      0
             2077  -2079      0
             2080  -2082      0
             2083  -2085      0
             2086  -2088      0
             2089  -2091      0
             2092  -2094      0
             2095  -2097      0
             2098  -2100      0
             2101  -2103      0
             2104  -2106      0
             2107  -2109      0
             2110  -2112      0
             2113  -2115      0
             2116  -2118      0
             2119  -2121      0
             2122  -2124      0
             2125  -2127      0
             2128  -2130      0
             2131  -2133      0
             2134  -2136      0
             2137  -2139      0
             2140  -2142      0
             2143  -2145      0
             2146  -2148      0
             2149  -2151      0
             2152  -2154      0
             2155  -2157      0
             2158  -2160      0
             2161  -2163      0
             2164  -2166      0
             2167  -2169      0
             2170  -2172      0
             2173  -2175      0
             2176  -2178      0
             2179  -2181      0
             2182  -2184      0
             2185  -2187      0
             2188  -2190      0
             2191  -2193      0
             2194  -2196      0
             2197  -2199      0
             2200  -2202      0
             2203  -2205      0
             2206  -2208      0
             2209  -2211      0
             2212  -2214      0
             2215  -2217      0
             2218  -2220      0
             2221  -2223      0
             2224  -2226      0
             2227  -2229      0
             2230  -2232      0
             2233  -2235      0
             2236  -2238      0
             2239  -2241      0
             2242  -2244      0
             2245  -2247      0
             2248  -2250      0
             2251  -2253      0
             2254  -2256      0
             2257  -2259      0
             2260  -2262      0
             2263  -2265      0
             2266  -2268      0
             2269  -2271      0
             2272  -2274      0
             2275  -2277      0
             2278  -2280      0
             2281  -2283      0
             2284  -2286      0
             2287  -2289      0
             2290  -2292      0
             2293  -2295      0
             2296  -2298      0
             2299  -2301      0
             2302  -2304      0
             2305  -2307      0
             2308  -2310      0
             2311  -2313      0
             2314  -2316      0
             2317  -2319      0
             2320  -2322      0
             2323  -2325      0
             2326  -2328      0
             2329  -2331      0
             2332  -2334      0
             2335  -2337      0
             2338  -2340      0
             2341  -2343      0
             2344  -2346      0
             2347  -2349      0
             2350  -2352      0
             2353  -2355      0
             2356  -2358      0
             2359  -2361      0
             2362  -2364      0
             2365  -2367      0

      LAYER(1)=1,1,1,1,1,1,1,1,1,1,
               1,1,1,1,1,1,1,1,1,2,
               2,2,2,2,2,2,2,2,2,2,
               1,2,2,2,1,2,2,2,2,1,
               1,1,1,1,1,1,1,2,2,2,
               2,2,2,2,2,2,2,1,1,1,
               1,2,1,1,2,1,1,2,2,2,
               1,2,2,2,2,2,2,2,2,2,
               2,1,2,2,2,2,2,2,2,1,
               1,1,1,1,1,2,2,2,1,1,
               1,2,1,1,1,1,1,2,1,2,
               2,1,1,1,1,2,1,1,2,1,
               1,1,2,2,2,1,1,1,1,1,
               1,1,1,2,2,1,1,1,1,1,
               2,1,2,1,1,1,1,1,1,1,
               1,2,2,2,1,1,2,1,1,2,
               1,1,1,1,1,1,1,1,1,1,
               1,1,1,1,1,1,2,1,1,1,
               1,1,1,1,1,1,1,1,1,2,
               1,1,1,1,2,2,1,1,1,2,
               2,1,2,1,1,1,1,2,1,1,
               1,1,1,1,1,1,1,2,1,1,
               1,1,2,1,1,1,2,2,1,1,
               1,1,1,1,1,1,1,1,1,1,
               1,1,1,1,2,1,2,1,1,1,
               1,1,1,2,1,2,2,1,1,1,
               1,1,1,1,1,1,1,2,2,1,
               1,1,1,1,2,1,1,1,2,1,
               2,1,1,2,2,1,1,1,1,1,
               1,1,2,2,1,2,2,1,1,1,
               1,1,1,1,1,1,2,1,1,1,
               1,1,1
      MODFD=3
      IACTFG(1)=27,49,74,79,98,
       152,157,195,254
 $END
 $FMOPRP NPRINT=9 NGUESS=6 NGRFMO(1)=20 $END
 $FMOBND
       -44        45
       -58        59
       -73        74
       -88        89
      -103       104
      -122       123
      -141       142
      -158       159
      -180       181
      -287       288
      -304       305
      -323       324
      -342       343
      -353       354
      -363       364
      -410       411
      -427       428
      -437       438
      -453       454
      -473       474
      -487       488
      -497       498
      -519       520
      -529       530
      -545       546
      -569       570
      -584       585
      -603       604
      -614       615
      -621       622
      -645       646
      -662       663
      -683       684
      -699       700
      -713       714
      -729       730
      -743       744
      -754       755
      -771       772
      -814       815
      -833       834
      -857       858
      -873       874
      -945       946
      -964       965
      -988       989
      -995       996
     -1005      1006
     -1090      1091
     -1109      1110
     -1120      1121
     -1130      1131
     -1144      1145
     -1158      1159
     -1206      1207
     -1223      1224
     -1238      1239
     -1255      1256
     -1267      1268
     -1283      1284
     -1297      1298
     -1304      1305
     -1311      1312
     -1330      1331
     -1352      1353
     -1374      1375
     -1385      1386
     -1404      1405
     -1428      1429
     -1444      1445
     -1495      1496
     -1511      1512
     -1532      1533
     -1551      1552
     -1566      1567
     -1588      1589
     -1598      1599
     -1614      1615
     -1630      1631
     -1649      1650
     -1673      1674
 $END
 $DATA

c1
h.1-1 1
      N31 6

c.1-1 6
      N31 6
      d 1
      1 0.800 1.0

n.1-1 7
      N31 6
      d 1
      1 0.800 1.0

o.1-1 8
      N31 6
      d 1
      1 0.800 1.0

s.1-1 16
      N31 6
      d 1
      1 0.650 1.0

h.2-1 1
      N31 6

c.2-1 6
      N31 6
      d 1
      1 0.800 1.0

o.2-1 8
      N31 6
      d 1
      1 0.800 1.0

h.1-2 1
      N31 6

c.1-2 6
      N31 6
      d 1
      1 0.800 1.0

n.1-2 7
      N31 6
      d 1
      1 0.800 1.0

o.1-2 8
      N31 6
      d 1
      1 0.800 1.0

s.1-2 16
      N31 6
      d 1
      1 0.650 1.0

h.2-2 1
      CCD

c.2-2 6
      CCD

o.2-2 8
      CCD

 $END
 $FMOXYZ 
N    N      53.407000000000      45.584000000000      25.095000000000
C    C      54.664000000000      45.529000000000      25.834000000000
C    C      54.384000000000      44.933000000000      27.203000000000
O    O      53.236000000000      44.864000000000      27.642000000000
C    C      55.364000000000      46.887000000000      25.934000000000
C    C      54.569000000000      47.885000000000      26.788000000000
O    O      56.673000000000      46.795000000000      26.482000000000
H    H      52.570000000000      45.594000000000      25.653000000000
H    H      55.326000000000      44.843000000000      25.324000000000
H    H      55.455000000000      47.295000000000      24.898000000000
H    H      57.066000000000      47.681000000000      26.339000000000
H    H      54.567000000000      47.573000000000      27.853000000000
H    H      55.026000000000      48.894000000000      26.721000000000
H    H      53.520000000000      47.954000000000      26.433000000000
N    N      55.397000000000      44.276000000000      31.523000000000
C    C      55.929000000000      44.887000000000      32.728000000000
C    C      56.330000000000      43.812000000000      33.718000000000
O    O      55.791000000000      42.706000000000      33.733000000000
C    C      54.990000000000      45.901000000000      33.375000000000
C    C      54.660000000000      47.005000000000      32.352000000000
C    C      53.701000000000      45.235000000000      33.882000000000
H    H      54.569000000000      43.723000000000      31.643000000000
H    H      56.833000000000      45.420000000000      32.485000000000
H    H      55.508000000000      46.378000000000      34.243000000000
H    H      54.093000000000      46.593000000000      31.491000000000
H    H      54.043000000000      47.789000000000      32.829000000000
H    H      55.588000000000      47.477000000000      31.974000000000
H    H      53.022000000000      46.004000000000      34.309000000000
H    H      53.167000000000      44.724000000000      33.053000000000
H    H      53.914000000000      44.495000000000      34.681000000000
N    N      53.959000000000      45.273000000000      39.193000000000
C    C      52.688000000000      45.970000000000      39.303000000000
C    C      52.925000000000      47.326000000000      39.963000000000
O    O      52.667000000000      47.549000000000      41.147000000000
C    C      51.652000000000      45.095000000000      40.065000000000
C    C      50.296000000000      45.760000000000      40.220000000000
O    O      49.792000000000      46.365000000000      39.243000000000
O    O      49.708000000000      45.662000000000      41.335000000000
H    H      54.158000000000      44.625000000000      39.935000000000
H    H      52.306000000000      46.159000000000      38.307000000000
H    H      51.500000000000      44.153000000000      39.499000000000
H    H      52.045000000000      44.839000000000      41.069000000000
N    N      53.475000000000      48.270000000000      39.186000000000
C    C      53.816000000000      49.590000000000      39.666000000000
C    C      53.597000000000      50.574000000000      38.554000000000
O    O      53.812000000000      50.302000000000      37.371000000000
C    C      55.230000000000      49.712000000000      40.225000000000
C    C      56.297000000000      49.535000000000      39.136000000000
O    O      55.465000000000      50.971000000000      40.845000000000
H    H      53.715000000000      48.050000000000      38.239000000000
H    H      53.127000000000      49.853000000000      40.454000000000
H    H      55.360000000000      48.913000000000      40.995000000000
H    H      56.278000000000      50.826000000000      41.379000000000
H    H      56.301000000000      50.397000000000      38.440000000000
H    H      57.300000000000      49.468000000000      39.605000000000
H    H      56.115000000000      48.612000000000      38.551000000000
N    N      53.120000000000      51.767000000000      38.926000000000
C    C      52.748000000000      52.831000000000      38.027000000000
C    C      53.892000000000      53.328000000000      37.155000000000
O    O      53.729000000000      53.521000000000      35.950000000000
C    C      52.168000000000      53.961000000000      38.896000000000
C    C      51.757000000000      55.242000000000      38.147000000000
C    C      51.115000000000      56.246000000000      39.082000000000
O    O      50.788000000000      57.363000000000      38.609000000000
O    O      50.944000000000      55.950000000000      40.297000000000
H    H      52.983000000000      51.941000000000      39.905000000000
H    H      51.986000000000      52.457000000000      37.359000000000
H    H      51.282000000000      53.547000000000      39.433000000000
H    H      52.917000000000      54.230000000000      39.670000000000
H    H      52.646000000000      55.724000000000      37.688000000000
H    H      51.036000000000      55.003000000000      37.341000000000
N    N      55.104000000000      53.485000000000      37.729000000000
C    C      56.270000000000      53.979000000000      37.012000000000
C    C      56.669000000000      53.145000000000      35.792000000000
O    O      56.986000000000      53.689000000000      34.734000000000
C    C      57.488000000000      54.171000000000      37.961000000000
C    C      57.986000000000      52.900000000000      38.698000000000
C    C      59.289000000000      53.152000000000      39.432000000000
O    O      60.338000000000      52.586000000000      39.020000000000
O    O      59.295000000000      53.925000000000      40.422000000000
H    H      55.215000000000      53.316000000000      38.708000000000
H    H      56.006000000000      54.954000000000      36.624000000000
H    H      58.328000000000      54.601000000000      37.368000000000
H    H      57.210000000000      54.930000000000      38.727000000000
H    H      57.232000000000      52.553000000000      39.435000000000
H    H      58.169000000000      52.081000000000      37.974000000000
N    N      56.628000000000      51.799000000000      35.886000000000
C    C      56.951000000000      50.934000000000      34.768000000000
C    C      55.875000000000      50.920000000000      33.695000000000
O    O      56.156000000000      51.056000000000      32.504000000000
C    C      57.271000000000      49.494000000000      35.234000000000
C    C      58.197000000000      48.774000000000      34.224000000000
C    C      58.638000000000      47.387000000000      34.654000000000
O    O      59.132000000000      47.225000000000      35.798000000000
O    O      58.538000000000      46.456000000000      33.810000000000
H    H      56.350000000000      51.367000000000      36.739000000000
H    H      57.846000000000      51.321000000000      34.304000000000
H    H      57.810000000000      49.566000000000      36.203000000000
H    H      56.341000000000      48.912000000000      35.415000000000
H    H      57.687000000000      48.695000000000      33.244000000000
H    H      59.119000000000      49.380000000000      34.088000000000
N    N      54.591000000000      50.811000000000      34.106000000000
C    C      53.443000000000      50.747000000000      33.209000000000
C    C      53.302000000000      52.001000000000      32.359000000000
O    O      53.135000000000      51.936000000000      31.138000000000
C    C      52.159000000000      50.483000000000      34.008000000000
C    C      52.210000000000      49.070000000000      34.645000000000
C    C      50.896000000000      50.641000000000      33.125000000000
C    C      51.089000000000      48.798000000000      35.657000000000
H    H      54.391000000000      50.737000000000      35.083000000000
H    H      53.601000000000      49.932000000000      32.518000000000
H    H      52.103000000000      51.228000000000      34.837000000000
H    H      52.161000000000      48.308000000000      33.837000000000
H    H      53.181000000000      48.933000000000      35.173000000000
H    H      49.981000000000      50.384000000000      33.700000000000
H    H      50.770000000000      51.683000000000      32.769000000000
H    H      50.951000000000      49.968000000000      32.247000000000
H    H      50.091000000000      48.806000000000      35.169000000000
H    H      51.231000000000      47.802000000000      36.131000000000
H    H      51.101000000000      49.567000000000      36.458000000000
N    N      53.401000000000      53.196000000000      32.971000000000
C    C      53.286000000000      54.439000000000      32.235000000000
C    C      54.477000000000      54.731000000000      31.334000000000
O    O      54.310000000000      55.116000000000      30.176000000000
C    C      53.011000000000      55.632000000000      33.177000000000
C    C      51.758000000000      55.476000000000      34.069000000000
C    C      51.487000000000      56.795000000000      34.802000000000
C    C      50.497000000000      55.018000000000      33.319000000000
H    H      53.538000000000      53.260000000000      33.964000000000
H    H      52.442000000000      54.346000000000      31.567000000000
H    H      53.889000000000      55.792000000000      33.842000000000
H    H      52.885000000000      56.555000000000      32.568000000000
H    H      51.978000000000      54.702000000000      34.840000000000
H    H      51.208000000000      57.594000000000      34.083000000000
H    H      50.663000000000      56.671000000000      35.534000000000
H    H      52.395000000000      57.121000000000      35.352000000000
H    H      49.636000000000      54.960000000000      34.018000000000
H    H      50.243000000000      55.732000000000      32.515000000000
H    H      50.634000000000      54.012000000000      32.874000000000
N    N      55.719000000000      54.517000000000      31.820000000000
C    C      56.919000000000      54.770000000000      31.038000000000
C    C      57.057000000000      53.859000000000      29.825000000000
O    O      57.319000000000      54.318000000000      28.714000000000
C    C      58.177000000000      54.674000000000      31.935000000000
C    C      59.496000000000      55.164000000000      31.287000000000
C    C      59.370000000000      56.609000000000      30.799000000000
N    N      59.729000000000      56.845000000000      29.518000000000
O    O      58.928000000000      57.504000000000      31.527000000000
H    H      55.854000000000      54.181000000000      32.753000000000
H    H      56.838000000000      55.778000000000      30.654000000000
H    H      57.994000000000      55.289000000000      32.846000000000
H    H      58.306000000000      53.621000000000      32.273000000000
H    H      60.317000000000      55.131000000000      32.037000000000
H    H      59.776000000000      54.497000000000      30.445000000000
H    H      60.111000000000      56.112000000000      28.964000000000
H    H      59.588000000000      57.754000000000      29.129000000000
N    N      56.807000000000      52.541000000000      29.985000000000
C    C      56.798000000000      51.600000000000      28.877000000000
C    C      55.704000000000      51.883000000000      27.854000000000
O    O      55.915000000000      51.699000000000      26.656000000000
C    C      56.740000000000      50.134000000000      29.362000000000
C    C      58.097000000000      49.645000000000      29.896000000000
C    C      58.053000000000      48.170000000000      30.321000000000
C    C      59.426000000000      47.575000000000      30.661000000000
N    N      59.250000000000      46.238000000000      31.255000000000
H    H      56.613000000000      52.155000000000      30.891000000000
H    H      57.730000000000      51.720000000000      28.343000000000
H    H      55.956000000000      50.025000000000      30.143000000000
H    H      56.467000000000      49.464000000000      28.514000000000
H    H      58.861000000000      49.768000000000      29.092000000000
H    H      58.414000000000      50.274000000000      30.759000000000
H    H      57.384000000000      48.096000000000      31.205000000000
H    H      57.597000000000      47.574000000000      29.497000000000
H    H      60.037000000000      47.477000000000      29.738000000000
H    H      59.967000000000      48.213000000000      31.392000000000
H    H      58.457000000000      45.744000000000      30.779000000000
H    H      60.117000000000      45.656000000000      31.163000000000
H    H      59.009000000000      46.336000000000      32.283000000000
N    N      54.522000000000      52.375000000000      28.291000000000
C    C      53.454000000000      52.848000000000      27.400000000000
C    C      53.881000000000      54.028000000000      26.536000000000
O    O      53.664000000000      54.030000000000      25.325000000000
C    C      52.181000000000      53.236000000000      28.150000000000
C    C      51.064000000000      53.697000000000      27.196000000000
O    O      51.663000000000      52.108000000000      28.844000000000
H    H      54.368000000000      52.465000000000      29.274000000000
H    H      53.211000000000      52.042000000000      26.721000000000
H    H      52.392000000000      54.046000000000      28.885000000000
H    H      52.175000000000      52.032000000000      29.673000000000
H    H      50.118000000000      53.843000000000      27.762000000000
H    H      51.316000000000      54.658000000000      26.704000000000
H    H      50.882000000000      52.934000000000      26.410000000000
N    N      54.557000000000      55.049000000000      27.112000000000
C    C      55.104000000000      56.170000000000      26.350000000000
C    C      56.168000000000      55.739000000000      25.340000000000
O    O      56.174000000000      56.186000000000      24.192000000000
C    C      55.690000000000      57.270000000000      27.274000000000
C    C      54.637000000000      58.021000000000      28.112000000000
C    C      55.266000000000      59.131000000000      28.978000000000
C    C      54.272000000000      59.901000000000      29.867000000000
N    N      54.988000000000      60.849000000000      30.744000000000
H    H      54.725000000000      55.056000000000      28.100000000000
H    H      54.299000000000      56.603000000000      25.771000000000
H    H      56.446000000000      56.816000000000      27.952000000000
H    H      56.217000000000      58.031000000000      26.651000000000
H    H      53.878000000000      58.469000000000      27.432000000000
H    H      54.124000000000      57.291000000000      28.776000000000
H    H      56.033000000000      58.647000000000      29.626000000000
H    H      55.797000000000      59.850000000000      28.312000000000
H    H      53.545000000000      60.472000000000      29.249000000000
H    H      53.715000000000      59.186000000000      30.511000000000
H    H      55.852000000000      60.397000000000      31.133000000000
H    H      55.279000000000      61.709000000000      30.213000000000
H    H      54.403000000000      61.180000000000      31.554000000000
N    N      56.435000000000      52.587000000000      23.985000000000
C    C      55.721000000000      51.833000000000      22.969000000000
C    C      55.062000000000      52.737000000000      21.933000000000
O    O      55.216000000000      52.552000000000      20.726000000000
C    C      54.655000000000      50.959000000000      23.679000000000
C    C      53.698000000000      50.157000000000      22.776000000000
C    C      54.438000000000      49.167000000000      21.866000000000
C    C      52.670000000000      49.424000000000      23.648000000000
H    H      56.090000000000      52.499000000000      24.922000000000
H    H      56.425000000000      51.205000000000      22.442000000000
H    H      55.188000000000      50.244000000000      24.345000000000
H    H      54.040000000000      51.615000000000      24.335000000000
H    H      53.137000000000      50.872000000000      22.128000000000
H    H      55.135000000000      49.697000000000      21.184000000000
H    H      55.016000000000      48.434000000000      22.469000000000
H    H      53.715000000000      48.605000000000      21.239000000000
H    H      51.923000000000      48.907000000000      23.013000000000
H    H      53.174000000000      48.665000000000      24.282000000000
H    H      52.132000000000      50.138000000000      24.308000000000
N    N      54.366000000000      53.797000000000      22.395000000000
C    C      53.708000000000      54.776000000000      21.548000000000
C    C      54.669000000000      55.537000000000      20.641000000000
O    O      54.391000000000      55.757000000000      19.463000000000
C    C      52.878000000000      55.739000000000      22.432000000000
C    C      52.008000000000      56.772000000000      21.681000000000
C    C      51.061000000000      56.134000000000      20.654000000000
C    C      51.192000000000      57.600000000000      22.683000000000
H    H      54.254000000000      53.922000000000      23.383000000000
H    H      53.041000000000      54.232000000000      20.896000000000
H    H      52.204000000000      55.120000000000      23.066000000000
H    H      53.563000000000      56.281000000000      23.120000000000
H    H      52.688000000000      57.469000000000      21.135000000000
H    H      50.402000000000      55.387000000000      21.144000000000
H    H      50.424000000000      56.919000000000      20.191000000000
H    H      51.628000000000      55.635000000000      19.842000000000
H    H      50.648000000000      58.415000000000      22.156000000000
H    H      50.451000000000      56.959000000000      23.204000000000
H    H      51.863000000000      58.053000000000      23.441000000000
N    N      43.784000000000      60.308000000000      14.370000000000
C    C      43.312000000000      59.219000000000      15.201000000000
C    C      41.812000000000      59.341000000000      15.452000000000
O    O      41.266000000000      60.418000000000      15.705000000000
C    C      44.082000000000      59.130000000000      16.517000000000
C    C      43.667000000000      57.877000000000      17.313000000000
C    C      45.592000000000      59.054000000000      16.217000000000
H    H      44.170000000000      61.092000000000      14.851000000000
H    H      43.475000000000      58.289000000000      14.673000000000
H    H      43.889000000000      60.042000000000      17.130000000000
H    H      43.720000000000      56.970000000000      16.674000000000
H    H      44.352000000000      57.734000000000      18.175000000000
H    H      42.635000000000      57.978000000000      17.709000000000
H    H      45.825000000000      58.175000000000      15.583000000000
H    H      45.951000000000      59.964000000000      15.696000000000
H    H      46.162000000000      58.958000000000      17.164000000000
N    N      40.112000000000      56.940000000000      17.743000000000
C    C      39.974000000000      56.604000000000      19.143000000000
C    C      41.140000000000      55.721000000000      19.552000000000
O    O      41.800000000000      55.115000000000      18.707000000000
C    C      38.642000000000      55.845000000000      19.414000000000
C    C      38.534000000000      54.501000000000      18.647000000000
C    C      37.123000000000      53.924000000000      18.654000000000
N    N      36.616000000000      53.558000000000      19.851000000000
O    O      36.479000000000      53.803000000000      17.606000000000
H    H      40.718000000000      56.347000000000      17.214000000000
H    H      40.026000000000      57.512000000000      19.730000000000
H    H      38.528000000000      55.673000000000      20.506000000000
H    H      37.811000000000      56.514000000000      19.094000000000
H    H      38.800000000000      54.665000000000      17.581000000000
H    H      39.237000000000      53.749000000000      19.061000000000
H    H      37.148000000000      53.711000000000      20.676000000000
H    H      35.649000000000      53.287000000000      19.885000000000
N    N      41.411000000000      55.619000000000      20.866000000000
C    C      42.390000000000      54.702000000000      21.412000000000
C    C      41.745000000000      53.827000000000      22.475000000000
O    O      41.002000000000      54.286000000000      23.340000000000
C    C      43.590000000000      55.462000000000      22.022000000000
C    C      44.496000000000      56.090000000000      20.949000000000
S    S      45.824000000000      57.156000000000      21.588000000000
C    C      46.924000000000      55.841000000000      22.186000000000
H    H      40.951000000000      56.196000000000      21.550000000000
H    H      42.755000000000      54.038000000000      20.640000000000
H    H      43.193000000000      56.272000000000      22.673000000000
H    H      44.208000000000      54.778000000000      22.645000000000
H    H      44.932000000000      55.269000000000      20.339000000000
H    H      43.855000000000      56.691000000000      20.268000000000
H    H      46.632000000000      54.851000000000      21.777000000000
H    H      47.972000000000      56.039000000000      21.877000000000
H    H      46.903000000000      55.778000000000      23.294000000000
N    N      42.017000000000      52.513000000000      22.423000000000
C    C      41.543000000000      51.553000000000      23.399000000000
C    C      42.756000000000      50.875000000000      24.005000000000
O    O      43.482000000000      50.140000000000      23.334000000000
C    C      40.648000000000      50.475000000000      22.734000000000
C    C      39.296000000000      50.997000000000      22.201000000000
C    C      38.625000000000      49.946000000000      21.304000000000
C    C      38.356000000000      51.387000000000      23.350000000000
H    H      42.597000000000      52.147000000000      21.687000000000
H    H      41.010000000000      52.042000000000      24.202000000000
H    H      41.208000000000      50.031000000000      21.882000000000
H    H      40.437000000000      49.662000000000      23.463000000000
H    H      39.491000000000      51.903000000000      21.580000000000
H    H      39.282000000000      49.683000000000      20.447000000000
H    H      38.421000000000      49.020000000000      21.883000000000
H    H      37.661000000000      50.330000000000      20.908000000000
H    H      37.370000000000      51.709000000000      22.957000000000
H    H      38.196000000000      50.518000000000      24.026000000000
H    H      38.792000000000      52.219000000000      23.942000000000
N    N      43.015000000000      51.100000000000      25.305000000000
C    C      44.151000000000      50.499000000000      25.979000000000
C    C      43.643000000000      49.386000000000      26.867000000000
O    O      42.495000000000      49.370000000000      27.293000000000
C    C      45.000000000000      51.510000000000      26.794000000000
C    C      45.851000000000      52.463000000000      25.921000000000
C    C      45.089000000000      53.713000000000      25.453000000000
C    C      47.141000000000      52.872000000000      26.647000000000
H    H      42.397000000000      51.641000000000      25.879000000000
H    H      44.813000000000      50.035000000000      25.263000000000
H    H      44.356000000000      52.095000000000      27.484000000000
H    H      45.719000000000      50.926000000000      27.414000000000
H    H      46.164000000000      51.886000000000      25.018000000000
H    H      44.756000000000      54.312000000000      26.326000000000
H    H      45.746000000000      54.346000000000      24.823000000000
H    H      44.198000000000      53.436000000000      24.853000000000
H    H      47.771000000000      53.511000000000      25.992000000000
H    H      46.909000000000      53.434000000000      27.572000000000
H    H      47.737000000000      51.972000000000      26.920000000000
N    N      44.473000000000      48.381000000000      27.153000000000
C    C      43.997000000000      47.228000000000      27.890000000000
C    C      45.130000000000      46.569000000000      28.619000000000
O    O      46.306000000000      46.769000000000      28.315000000000
C    C      43.264000000000      46.176000000000      27.007000000000
O    O      44.004000000000      45.846000000000      25.828000000000
H    H      45.403000000000      48.335000000000      26.775000000000
H    H      43.316000000000      47.560000000000      28.662000000000
H    H      43.035000000000      45.257000000000      27.592000000000
H    H      42.294000000000      46.623000000000      26.697000000000
H    H      43.633000000000      45.011000000000      25.470000000000
N    N      44.786000000000      45.785000000000      29.652000000000
C    C      45.760000000000      45.101000000000      30.461000000000
C    C      45.254000000000      43.717000000000      30.807000000000
O    O      44.062000000000      43.410000000000      30.712000000000
C    C      46.048000000000      45.891000000000      31.756000000000
H    H      43.829000000000      45.648000000000      29.905000000000
H    H      46.675000000000      44.967000000000      29.900000000000
H    H      45.122000000000      45.999000000000      32.363000000000
H    H      46.821000000000      45.384000000000      32.370000000000
H    H      46.414000000000      46.908000000000      31.500000000000
N    N      46.180000000000      42.833000000000      31.212000000000
C    C      45.876000000000      41.502000000000      31.713000000000
C    C      45.373000000000      41.555000000000      33.155000000000
O    O      45.562000000000      42.577000000000      33.825000000000
C    C      47.070000000000      40.554000000000      31.620000000000
C    C      47.477000000000      40.412000000000      30.149000000000
O    O      48.207000000000      41.042000000000      32.323000000000
H    H      47.150000000000      43.081000000000      31.220000000000
H    H      45.089000000000      41.106000000000      31.091000000000
H    H      46.806000000000      39.543000000000      32.009000000000
H    H      48.409000000000      40.340000000000      32.982000000000
H    H      47.789000000000      41.389000000000      29.725000000000
H    H      48.324000000000      39.700000000000      30.053000000000
H    H      46.624000000000      40.024000000000      29.553000000000
N    N      44.735000000000      40.521000000000      33.719000000000
C    C      44.195000000000      40.577000000000      35.082000000000
C    C      45.234000000000      40.682000000000      36.192000000000
O    O      44.842000000000      40.833000000000      37.347000000000
C    C      43.397000000000      39.269000000000      35.217000000000
C    C      42.955000000000      38.952000000000      33.789000000000
C    C      44.151000000000      39.408000000000      32.957000000000
H    H      43.566000000000      41.454000000000      35.152000000000
H    H      44.049000000000      38.442000000000      35.579000000000
H    H      42.535000000000      39.378000000000      35.906000000000
H    H      42.713000000000      37.880000000000      33.647000000000
H    H      42.070000000000      39.566000000000      33.518000000000
H    H      44.902000000000      38.591000000000      32.882000000000
H    H      43.808000000000      39.709000000000      31.941000000000
N    N      47.576000000000      43.173000000000      36.530000000000
C    C      48.029000000000      44.528000000000      36.789000000000
C    C      46.927000000000      45.411000000000      37.337000000000
O    O      45.823000000000      45.469000000000      36.797000000000
C    C      48.580000000000      45.167000000000      35.492000000000
C    C      49.716000000000      44.359000000000      34.831000000000
C    C      50.107000000000      44.991000000000      33.489000000000
C    C      50.943000000000      44.230000000000      35.750000000000
H    H      47.165000000000      43.004000000000      35.638000000000
H    H      48.815000000000      44.511000000000      37.532000000000
H    H      47.751000000000      45.266000000000      34.757000000000
H    H      48.962000000000      46.189000000000      35.716000000000
H    H      49.338000000000      43.333000000000      34.611000000000
H    H      49.231000000000      45.022000000000      32.806000000000
H    H      50.476000000000      46.027000000000      33.642000000000
H    H      50.908000000000      44.400000000000      32.997000000000
H    H      50.687000000000      43.702000000000      36.693000000000
H    H      51.745000000000      43.655000000000      35.244000000000
H    H      51.339000000000      45.235000000000      36.008000000000
N    N      47.214000000000      46.130000000000      38.437000000000
C    C      46.215000000000      46.870000000000      39.186000000000
C    C      46.712000000000      48.242000000000      39.604000000000
O    O      45.937000000000      49.062000000000      40.085000000000
C    C      45.845000000000      46.116000000000      40.490000000000
C    C      45.564000000000      44.661000000000      40.264000000000
C    C      44.791000000000      44.059000000000      39.324000000000
N    N      46.263000000000      43.710000000000      40.992000000000
C    C      45.936000000000      42.552000000000      40.442000000000
N    N      45.044000000000      42.710000000000      39.437000000000
H    H      48.151000000000      46.088000000000      38.824000000000
H    H      45.327000000000      47.018000000000      38.585000000000
H    H      46.691000000000      46.183000000000      41.207000000000
H    H      44.953000000000      46.580000000000      40.960000000000
H    H      44.146000000000      44.498000000000      38.575000000000
H    H      46.357000000000      41.578000000000      40.709000000000
H    H      44.788000000000      42.003000000000      38.766000000000
N    N      48.009000000000      48.554000000000      39.437000000000
C    C      48.596000000000      49.802000000000      39.893000000000
C    C      48.043000000000      51.085000000000      39.277000000000
O    O      47.852000000000      52.094000000000      39.962000000000
C    C      50.111000000000      49.747000000000      39.643000000000
H    H      48.666000000000      47.843000000000      39.150000000000
H    H      48.421000000000      49.875000000000      40.958000000000
H    H      50.620000000000      50.642000000000      40.061000000000
H    H      50.529000000000      48.846000000000      40.140000000000
H    H      50.336000000000      49.673000000000      38.559000000000
N    N      47.787000000000      51.094000000000      37.959000000000
C    C      47.390000000000      52.300000000000      37.264000000000
C    C      46.663000000000      51.924000000000      35.987000000000
O    O      46.882000000000      50.854000000000      35.420000000000
C    C      48.612000000000      53.183000000000      36.974000000000
C    C      49.525000000000      52.575000000000      35.890000000000
C    C      48.197000000000      54.621000000000      36.621000000000
H    H      47.887000000000      50.271000000000      37.404000000000
H    H      46.686000000000      52.843000000000      37.881000000000
H    H      49.205000000000      53.242000000000      37.918000000000
H    H      49.021000000000      52.565000000000      34.901000000000
H    H      50.451000000000      53.178000000000      35.791000000000
H    H      49.812000000000      51.535000000000      36.152000000000
H    H      47.580000000000      55.058000000000      37.434000000000
H    H      49.099000000000      55.254000000000      36.493000000000
H    H      47.624000000000      54.662000000000      35.673000000000
N    N      45.775000000000      52.801000000000      35.479000000000
C    C      45.271000000000      52.698000000000      34.122000000000
C    C      46.362000000000      53.098000000000      33.117000000000
O    O      46.913000000000      54.192000000000      33.261000000000
C    C      44.061000000000      53.639000000000      33.900000000000
C    C      42.853000000000      53.181000000000      34.668000000000
C    C      42.074000000000      52.111000000000      34.201000000000
C    C      42.444000000000      53.852000000000      35.831000000000
C    C      40.901000000000      51.735000000000      34.867000000000
C    C      41.280000000000      53.476000000000      36.509000000000
C    C      40.504000000000      52.417000000000      36.023000000000
H    H      45.543000000000      53.637000000000      35.974000000000
H    H      44.968000000000      51.674000000000      33.953000000000
H    H      44.315000000000      54.673000000000      34.222000000000
H    H      43.766000000000      53.674000000000      32.831000000000
H    H      42.370000000000      51.580000000000      33.311000000000
H    H      43.018000000000      54.692000000000      36.184000000000
H    H      40.304000000000      50.916000000000      34.491000000000
H    H      40.982000000000      54.009000000000      37.398000000000
H    H      39.603000000000      52.117000000000      36.536000000000
N    N      46.733000000000      52.341000000000      32.077000000000
C    C      47.877000000000      52.677000000000      31.218000000000
C    C      47.598000000000      53.902000000000      30.363000000000
O    O      48.526000000000      54.536000000000      29.863000000000
C    C      48.095000000000      51.406000000000      30.373000000000
C    C      46.744000000000      50.681000000000      30.401000000000
C    C      46.213000000000      51.002000000000      31.796000000000
H    H      48.727000000000      52.917000000000      31.840000000000
H    H      48.449000000000      51.618000000000      29.342000000000
H    H      48.854000000000      50.768000000000      30.878000000000
H    H      46.066000000000      51.124000000000      29.640000000000
H    H      46.840000000000      49.591000000000      30.217000000000
H    H      45.102000000000      50.979000000000      31.820000000000
H    H      46.627000000000      50.292000000000      32.549000000000
N    N      46.319000000000      54.286000000000      30.218000000000
C    C      45.893000000000      55.470000000000      29.510000000000
C    C      46.229000000000      56.773000000000      30.237000000000
O    O      46.213000000000      57.843000000000      29.633000000000
C    C      44.382000000000      55.371000000000      29.254000000000
H    H      45.602000000000      53.719000000000      30.611000000000
H    H      46.406000000000      55.502000000000      28.559000000000
H    H      43.830000000000      55.266000000000      30.212000000000
H    H      44.011000000000      56.270000000000      28.720000000000
H    H      44.159000000000      54.477000000000      28.632000000000
N    N      46.610000000000      56.721000000000      31.535000000000
C    C      47.102000000000      57.864000000000      32.298000000000
C    C      48.355000000000      58.488000000000      31.677000000000
O    O      48.540000000000      59.705000000000      31.666000000000
C    C      47.383000000000      57.445000000000      33.764000000000
C    C      47.701000000000      58.609000000000      34.721000000000
C    C      47.924000000000      58.133000000000      36.168000000000
C    C      48.239000000000      59.268000000000      37.151000000000
N    N      48.526000000000      58.746000000000      38.499000000000
H    H      46.607000000000      55.847000000000      32.026000000000
H    H      46.329000000000      58.621000000000      32.299000000000
H    H      46.473000000000      56.930000000000      34.152000000000
H    H      48.209000000000      56.704000000000      33.791000000000
H    H      48.610000000000      59.149000000000      34.374000000000
H    H      46.849000000000      59.330000000000      34.702000000000
H    H      47.008000000000      57.597000000000      36.507000000000
H    H      48.768000000000      57.410000000000      36.172000000000
H    H      49.128000000000      59.840000000000      36.808000000000
H    H      47.369000000000      59.957000000000      37.225000000000
H    H      49.445000000000      58.224000000000      38.515000000000
H    H      48.575000000000      59.532000000000      39.195000000000
H    H      47.773000000000      58.076000000000      38.803000000000
N    N      49.237000000000      57.651000000000      31.088000000000
C    C      50.401000000000      58.074000000000      30.333000000000
C    C      50.056000000000      58.877000000000      29.084000000000
O    O      50.665000000000      59.905000000000      28.790000000000
C    C      51.184000000000      56.821000000000      29.897000000000
H    H      49.065000000000      56.669000000000      31.110000000000
H    H      51.014000000000      58.701000000000      30.967000000000
H    H      52.090000000000      57.096000000000      29.322000000000
H    H      51.505000000000      56.248000000000      30.787000000000
H    H      50.556000000000      56.152000000000      29.269000000000
N    N      49.034000000000      58.419000000000      28.335000000000
C    C      48.496000000000      59.069000000000      27.150000000000
C    C      47.860000000000      60.410000000000      27.494000000000
O    O      48.051000000000      61.405000000000      26.804000000000
C    C      47.500000000000      58.167000000000      26.421000000000
C    C      47.132000000000      58.782000000000      25.055000000000
C    C      48.120000000000      56.769000000000      26.212000000000
H    H      48.562000000000      57.590000000000      28.618000000000
H    H      49.324000000000      59.278000000000      26.485000000000
H    H      46.574000000000      58.054000000000      27.031000000000
H    H      46.631000000000      59.767000000000      25.169000000000
H    H      48.043000000000      58.920000000000      24.434000000000
H    H      46.438000000000      58.111000000000      24.505000000000
H    H      49.083000000000      56.852000000000      25.665000000000
H    H      48.300000000000      56.243000000000      27.172000000000
H    H      47.434000000000      56.139000000000      25.607000000000
N    N      47.126000000000      60.473000000000      28.626000000000
C    C      46.583000000000      61.698000000000      29.191000000000
C    C      47.628000000000      62.730000000000      29.603000000000
O    O      47.388000000000      63.933000000000      29.533000000000
C    C      45.680654427724      61.408875117701      30.376562556149
C    C      44.310505439437      60.861732274110      29.977382680854
C    C      43.338536841943      60.721036782282      31.141846907613
N    N      43.194911139436      61.987594691906      31.851472516586
C    C      43.302681718985      62.215492572265      33.149810940830
N    N      43.378742846663      61.237528557750      34.035198792304
N    N      43.335759692453      63.475840072452      33.574292367783
H    H      46.933000000000      59.631000000000      29.132000000000
H    H      45.974000000000      62.170000000000      28.434000000000
H    H      46.178639388458      60.743297623661      31.073254020693
H    H      45.540371035694      62.346166625005      30.904498190025
H    H      43.873139234254      61.521122480732      29.232134543172
H    H      44.415873965808      59.884786143835      29.516979017885
H    H      42.367624532299      60.435616625912      30.764418825749
H    H      43.658125761022      59.954828952987      31.830898459338
H    H      43.133318037159      62.813507885599      31.286448849982
H    H      43.447963753040      60.242590526758      33.785339809792
H    H      43.606635554757      61.499858928035      34.970972453345
H    H      43.290959612895      64.211730838530      32.898527135486
H    H      43.137740692537      63.693587808286      34.531790667743
N    N      48.811000000000      62.307000000000      30.078000000000
C    C      49.914000000000      63.222000000000      30.304000000000
C    C      50.539000000000      63.755000000000      29.016000000000
O    O      50.812000000000      64.950000000000      28.877000000000
C    C      50.988000000000      62.542000000000      31.183000000000
C    C      52.201000000000      63.453000000000      31.466000000000
C    C      52.885000000000      63.116000000000      32.771000000000
O    O      53.938000000000      62.430000000000      32.730000000000
O    O      52.376000000000      63.531000000000      33.851000000000
H    H      48.973000000000      61.336000000000      30.241000000000
H    H      49.542000000000      64.083000000000      30.844000000000
H    H      50.492000000000      62.273000000000      32.142000000000
H    H      51.329000000000      61.595000000000      30.712000000000
H    H      52.937000000000      63.382000000000      30.638000000000
H    H      51.868000000000      64.508000000000      31.526000000000
N    N      50.760000000000      62.864000000000      28.028000000000
C    C      51.444000000000      63.173000000000      26.785000000000
C    C      50.758000000000      64.240000000000      25.929000000000
O    O      49.580000000000      64.152000000000      25.584000000000
C    C      51.656000000000      61.876000000000      25.966000000000
C    C      52.593000000000      61.999000000000      24.743000000000
C    C      54.029000000000      62.374000000000      25.134000000000
C    C      52.617000000000      60.687000000000      23.952000000000
H    H      50.479000000000      61.913000000000      28.149000000000
H    H      52.411000000000      63.561000000000      27.064000000000
H    H      52.081000000000      61.104000000000      26.645000000000
H    H      50.663000000000      61.504000000000      25.629000000000
H    H      52.194000000000      62.794000000000      24.068000000000
H    H      54.447000000000      61.631000000000      25.845000000000
H    H      54.678000000000      62.393000000000      24.232000000000
H    H      54.069000000000      63.377000000000      25.603000000000
H    H      53.036000000000      59.868000000000      24.574000000000
H    H      51.591000000000      60.407000000000      23.631000000000
H    H      53.250000000000      60.792000000000      23.045000000000
N    N      51.498000000000      65.309000000000      25.568000000000
C    C      50.954000000000      66.444000000000      24.829000000000
C    C      50.361000000000      66.103000000000      23.466000000000
O    O      50.901000000000      65.297000000000      22.705000000000
C    C      51.993000000000      67.574000000000      24.633000000000
O    O      51.382000000000      68.806000000000      24.234000000000
H    H      52.442000000000      65.388000000000      25.910000000000
H    H      50.154000000000      66.835000000000      25.439000000000
H    H      52.518000000000      67.740000000000      25.601000000000
H    H      52.757000000000      67.260000000000      23.886000000000
H    H      52.108000000000      69.364000000000      23.892000000000
N    N      49.197000000000      66.701000000000      23.133000000000
C    C      48.457000000000      66.484000000000      21.887000000000
C    C      47.667000000000      65.197000000000      21.864000000000
O    O      46.491000000000      65.163000000000      21.501000000000
H    H      48.832000000000      67.395000000000      23.760000000000
H    H      47.751000000000      67.294000000000      21.784000000000
H    H      49.161000000000      66.449000000000      21.068000000000
N    N      48.299000000000      64.096000000000      22.299000000000
C    C      47.731000000000      62.772000000000      22.464000000000
C    C      46.649000000000      62.736000000000      23.522000000000
O    O      45.625000000000      62.080000000000      23.361000000000
C    C      48.850000000000      61.748000000000      22.764000000000
C    C      49.722000000000      61.526000000000      21.541000000000
C    C      50.854000000000      62.182000000000      21.135000000000
C    C      49.370000000000      60.625000000000      20.479000000000
C    C      50.318000000000      60.810000000000      19.450000000000
C    C      48.323000000000      59.716000000000      20.342000000000
N    N      51.220000000000      61.765000000000      19.871000000000
C    C      50.229000000000      60.091000000000      18.265000000000
C    C      48.251000000000      58.970000000000      19.158000000000
C    C      49.189000000000      59.156000000000      18.132000000000
H    H      49.265000000000      64.192000000000      22.551000000000
H    H      47.243000000000      62.500000000000      21.537000000000
H    H      49.468000000000      62.108000000000      23.616000000000
H    H      48.401000000000      60.772000000000      23.046000000000
H    H      51.371000000000      62.925000000000      21.724000000000
H    H      51.991000000000      62.086000000000      19.355000000000
H    H      47.589000000000      59.570000000000      21.119000000000
H    H      50.936000000000      60.240000000000      17.466000000000
H    H      47.463000000000      58.241000000000      19.034000000000
H    H      49.113000000000      58.566000000000      17.231000000000
N    N      46.817000000000      63.501000000000      24.611000000000
C    C      45.819000000000      63.726000000000      25.638000000000
C    C      44.486000000000      64.365000000000      25.235000000000
O    O      43.629000000000      64.599000000000      26.088000000000
C    C      46.444000000000      64.614000000000      26.726000000000
C    C      46.824000000000      66.034000000000      26.261000000000
C    C      47.182000000000      66.900000000000      27.461000000000
N    N      48.326000000000      66.611000000000      28.116000000000
O    O      46.428000000000      67.809000000000      27.819000000000
H    H      47.716000000000      63.906000000000      24.791000000000
H    H      45.583000000000      62.762000000000      26.069000000000
H    H      45.746000000000      64.671000000000      27.593000000000
H    H      47.369000000000      64.101000000000      27.080000000000
H    H      47.681000000000      66.011000000000      25.558000000000
H    H      45.968000000000      66.527000000000      25.756000000000
H    H      48.852000000000      65.799000000000      27.866000000000
H    H      48.552000000000      67.137000000000      28.930000000000
N    N      44.268000000000      64.662000000000      23.939000000000
C    C      42.980000000000      65.090000000000      23.424000000000
C    C      42.350000000000      63.988000000000      22.587000000000
O    O      41.198000000000      64.091000000000      22.172000000000
C    C      43.113000000000      66.382000000000      22.574000000000
C    C      43.562000000000      67.502000000000      23.471000000000
C    C      42.658000000000      68.107000000000      24.360000000000
C    C      44.904000000000      67.918000000000      23.482000000000
C    C      43.093000000000      69.078000000000      25.272000000000
C    C      45.339000000000      68.892000000000      24.391000000000
C    C      44.438000000000      69.461000000000      25.297000000000
O    O      44.884000000000      70.421000000000      26.228000000000
H    H      45.005000000000      64.555000000000      23.276000000000
H    H      42.288000000000      65.274000000000      24.236000000000
H    H      43.854000000000      66.246000000000      21.757000000000
H    H      42.133000000000      66.671000000000      22.135000000000
H    H      41.621000000000      67.805000000000      24.356000000000
H    H      45.606000000000      67.462000000000      22.802000000000
H    H      42.390000000000      69.521000000000      25.961000000000
H    H      46.374000000000      69.191000000000      24.396000000000
H    H      45.806000000000      70.655000000000      26.002000000000
N    N      43.050000000000      62.855000000000      22.374000000000
C    C      42.505000000000      61.691000000000      21.696000000000
C    C      41.673000000000      60.889000000000      22.695000000000
O    O      42.161000000000      60.638000000000      23.800000000000
C    C      43.591000000000      60.789000000000      21.115000000000
C    C      42.978000000000      59.558000000000      20.418000000000
C    C      44.427000000000      61.590000000000      20.097000000000
H    H      43.966000000000      62.726000000000      22.760000000000
H    H      41.901000000000      62.036000000000      20.871000000000
H    H      44.265000000000      60.442000000000      21.935000000000
H    H      42.456000000000      58.893000000000      21.139000000000
H    H      42.264000000000      59.872000000000      19.626000000000
H    H      43.788000000000      58.968000000000      19.944000000000
H    H      43.782000000000      61.954000000000      19.270000000000
H    H      44.920000000000      62.463000000000      20.575000000000
H    H      45.219000000000      60.944000000000      19.661000000000
N    N      40.433000000000      60.479000000000      22.420000000000
C    C      39.637000000000      59.641000000000      23.312000000000
C    C      40.303000000000      58.347000000000      23.739000000000
O    O      40.627000000000      57.524000000000      22.882000000000
C    C      38.361000000000      59.366000000000      22.503000000000
C    C      38.195000000000      60.635000000000      21.673000000000
C    C      39.632000000000      61.002000000000      21.315000000000
H    H      39.438000000000      60.211000000000      24.209000000000
H    H      38.514000000000      58.507000000000      21.810000000000
H    H      37.485000000000      59.162000000000      23.147000000000
H    H      37.583000000000      60.481000000000      20.766000000000
H    H      37.747000000000      61.442000000000      22.293000000000
H    H      39.948000000000      60.493000000000      20.378000000000
H    H      39.741000000000      62.105000000000      21.208000000000
N    N      40.455000000000      58.131000000000      25.057000000000
C    C      41.041000000000      56.929000000000      25.619000000000
C    C      40.042000000000      56.322000000000      26.579000000000
O    O      39.208000000000      57.007000000000      27.167000000000
C    C      42.372000000000      57.150000000000      26.349000000000
C    C      43.482000000000      57.445000000000      25.327000000000
C    C      42.283000000000      58.295000000000      27.377000000000
H    H      40.154000000000      58.813000000000      25.728000000000
H    H      41.201000000000      56.203000000000      24.836000000000
H    H      42.656000000000      56.214000000000      26.886000000000
H    H      43.218000000000      58.319000000000      24.695000000000
H    H      44.435000000000      57.673000000000      25.851000000000
H    H      43.650000000000      56.566000000000      24.674000000000
H    H      43.246000000000      58.397000000000      27.918000000000
H    H      42.084000000000      59.262000000000      26.866000000000
H    H      41.479000000000      58.110000000000      28.120000000000
N    N      40.088000000000      54.994000000000      26.756000000000
C    C      39.371000000000      54.304000000000      27.818000000000
C    C      40.100000000000      52.994000000000      27.954000000000
O    O      40.910000000000      52.657000000000      27.084000000000
C    C      37.863000000000      54.119000000000      27.577000000000
C    C      37.465000000000      52.850000000000      26.808000000000
O    O      37.102000000000      54.179000000000      28.774000000000
H    H      40.708000000000      54.415000000000      26.225000000000
H    H      39.524000000000      54.858000000000      28.735000000000
H    H      37.532000000000      54.997000000000      26.978000000000
H    H      37.210000000000      53.337000000000      29.263000000000
H    H      36.381000000000      52.875000000000      26.576000000000
H    H      38.031000000000      52.787000000000      25.858000000000
H    H      37.664000000000      51.933000000000      27.404000000000
N    N      39.874000000000      52.242000000000      29.043000000000
C    C      40.573000000000      50.998000000000      29.301000000000
C    C      39.608000000000      49.830000000000      29.393000000000
O    O      38.389000000000      49.998000000000      29.412000000000
C    C      41.428000000000      51.062000000000      30.591000000000
S    S      42.719000000000      52.349000000000      30.490000000000
H    H      39.207000000000      52.517000000000      29.736000000000
H    H      41.227000000000      50.785000000000      28.477000000000
H    H      40.757000000000      51.249000000000      31.461000000000
H    H      41.915000000000      50.077000000000      30.762000000000
H    H      41.871000000000      53.362000000000      30.673000000000
N    N      40.139000000000      48.599000000000      29.414000000000
C    C      39.345000000000      47.429000000000      29.705000000000
C    C      40.245000000000      46.292000000000      30.129000000000
O    O      41.458000000000      46.303000000000      29.899000000000
C    C      38.436000000000      46.971000000000      28.532000000000
C    C      39.132000000000      46.582000000000      27.206000000000
S    S      39.696000000000      47.959000000000      26.156000000000
C    C      40.184000000000      46.896000000000      24.764000000000
H    H      41.112000000000      48.449000000000      29.261000000000
H    H      38.721000000000      47.659000000000      30.560000000000
H    H      37.822000000000      46.106000000000      28.872000000000
H    H      37.720000000000      47.794000000000      28.319000000000
H    H      39.967000000000      45.878000000000      27.413000000000
H    H      38.375000000000      46.020000000000      26.621000000000
H    H      40.751000000000      47.472000000000      24.003000000000
H    H      40.828000000000      46.056000000000      25.099000000000
H    H      39.296000000000      46.456000000000      24.264000000000
N    N      39.665000000000      45.263000000000      30.772000000000
C    C      40.385000000000      44.064000000000      31.135000000000
C    C      40.289000000000      43.032000000000      30.027000000000
O    O      39.205000000000      42.713000000000      29.535000000000
C    C      39.811000000000      43.463000000000      32.440000000000
C    C      40.611000000000      42.252000000000      32.967000000000
C    C      40.108000000000      41.818000000000      34.342000000000
N    N      39.706000000000      40.537000000000      34.475000000000
O    O      40.100000000000      42.612000000000      35.287000000000
H    H      38.683000000000      45.271000000000      30.984000000000
H    H      41.431000000000      44.297000000000      31.292000000000
H    H      39.822000000000      44.269000000000      33.208000000000
H    H      38.746000000000      43.181000000000      32.280000000000
H    H      40.548000000000      41.403000000000      32.255000000000
H    H      41.681000000000      42.533000000000      33.079000000000
H    H      39.697000000000      39.931000000000      33.687000000000
H    H      39.581000000000      40.171000000000      35.405000000000
N    N      41.431000000000      42.462000000000      29.599000000000
C    C      41.424000000000      41.353000000000      28.666000000000
C    C      41.181000000000      40.041000000000      29.400000000000
O    O      41.701000000000      39.818000000000      30.492000000000
C    C      42.751000000000      41.284000000000      27.875000000000
C    C      42.695000000000      40.332000000000      26.655000000000
C    C      44.004000000000      40.325000000000      25.902000000000
O    O      44.477000000000      41.415000000000      25.485000000000
O    O      44.603000000000      39.231000000000      25.712000000000
H    H      42.320000000000      42.734000000000      29.974000000000
H    H      40.625000000000      41.494000000000      27.954000000000
H    H      42.980000000000      42.310000000000      27.506000000000
H    H      43.577000000000      40.989000000000      28.559000000000
H    H      42.470000000000      39.294000000000      26.974000000000
H    H      41.899000000000      40.665000000000      25.956000000000
N    N      50.882000000000      42.091000000000      30.803000000000
C    C      50.985000000000      42.726000000000      29.504000000000
C    C      50.047000000000      43.910000000000      29.430000000000
O    O      48.928000000000      43.878000000000      29.946000000000
C    C      50.676000000000      41.725000000000      28.357000000000
S    S      51.122000000000      42.337000000000      26.689000000000
H    H      49.991000000000      41.707000000000      31.051000000000
H    H      51.987000000000      43.107000000000      29.359000000000
H    H      51.250000000000      40.794000000000      28.566000000000
H    H      49.599000000000      41.450000000000      28.392000000000
H    H      50.569000000000      41.329000000000      26.023000000000
N    N      50.508000000000      44.992000000000      28.783000000000
C    C      49.735000000000      46.188000000000      28.521000000000
C    C      49.697000000000      46.391000000000      27.020000000000
O    O      50.708000000000      46.301000000000      26.321000000000
C    C      50.275000000000      47.431000000000      29.228000000000
C    C      51.823000000000      47.469000000000      29.211000000000
C    C      49.715000000000      47.420000000000      30.665000000000
C    C      52.426000000000      48.786000000000      29.706000000000
H    H      51.424000000000      44.980000000000      28.373000000000
H    H      48.710000000000      46.035000000000      28.830000000000
H    H      49.882000000000      48.347000000000      28.726000000000
H    H      52.215000000000      46.638000000000      29.839000000000
H    H      52.171000000000      47.287000000000      28.170000000000
H    H      50.096000000000      46.531000000000      31.209000000000
H    H      50.021000000000      48.331000000000      31.216000000000
H    H      48.605000000000      47.377000000000      30.649000000000
H    H      52.070000000000      49.634000000000      29.087000000000
H    H      52.148000000000      48.976000000000      30.762000000000
H    H      53.535000000000      48.751000000000      29.646000000000
N    N      48.489000000000      46.625000000000      26.479000000000
C    C      48.246000000000      46.652000000000      25.055000000000
C    C      47.514000000000      47.914000000000      24.652000000000
O    O      46.750000000000      48.494000000000      25.422000000000
C    C      47.383000000000      45.445000000000      24.617000000000
C    C      48.029000000000      44.075000000000      24.885000000000
C    C      47.246000000000      42.926000000000      24.246000000000
N    N      48.046000000000      41.671000000000      24.430000000000
C    C      47.958000000000      40.864000000000      25.491000000000
N    N      46.997000000000      40.968000000000      26.400000000000
N    N      48.812000000000      39.858000000000      25.647000000000
H    H      47.681000000000      46.727000000000      27.067000000000
H    H      49.181000000000      46.641000000000      24.513000000000
H    H      46.406000000000      45.483000000000      25.152000000000
H    H      47.172000000000      45.521000000000      23.527000000000
H    H      49.062000000000      44.084000000000      24.477000000000
H    H      48.106000000000      43.905000000000      25.983000000000
H    H      46.234000000000      42.840000000000      24.697000000000
H    H      47.130000000000      43.109000000000      23.152000000000
H    H      48.797000000000      41.473000000000      23.775000000000
H    H      46.112000000000      41.325000000000      26.060000000000
H    H      46.938000000000      40.181000000000      27.008000000000
H    H      48.538000000000      39.170000000000      26.328000000000
H    H      49.419000000000      39.588000000000      24.880000000000
N    N      47.727000000000      48.363000000000      23.403000000000
C    C      47.060000000000      49.523000000000      22.847000000000
C    C      46.551000000000      49.222000000000      21.444000000000
O    O      47.271000000000      48.729000000000      20.574000000000
C    C      47.941000000000      50.775000000000      22.895000000000
C    C      49.310000000000      50.553000000000      22.219000000000
C    C      47.208000000000      51.998000000000      22.302000000000
H    H      48.407000000000      47.917000000000      22.816000000000
H    H      46.178000000000      49.734000000000      23.436000000000
H    H      48.139000000000      50.987000000000      23.975000000000
H    H      49.932000000000      51.468000000000      22.317000000000
H    H      49.856000000000      49.716000000000      22.698000000000
H    H      49.198000000000      50.333000000000      21.139000000000
H    H      46.210000000000      52.129000000000      22.766000000000
H    H      47.807000000000      52.915000000000      22.488000000000
H    H      47.081000000000      51.896000000000      21.203000000000
N    N      45.262000000000      49.520000000000      21.194000000000
C    C      44.619000000000      49.457000000000      19.899000000000
C    C      44.242000000000      50.878000000000      19.526000000000
O    O      43.619000000000      51.605000000000      20.300000000000
C    C      43.351000000000      48.561000000000      19.953000000000
C    C      42.372000000000      48.690000000000      18.761000000000
S    S      43.050000000000      48.244000000000      17.131000000000
C    C      42.510000000000      46.513000000000      17.206000000000
H    H      44.678000000000      49.860000000000      21.936000000000
H    H      45.303000000000      49.084000000000      19.147000000000
H    H      43.676000000000      47.503000000000      20.053000000000
H    H      42.792000000000      48.817000000000      20.881000000000
H    H      41.480000000000      48.059000000000      18.976000000000
H    H      41.992000000000      49.735000000000      18.723000000000
H    H      42.661000000000      46.006000000000      16.231000000000
H    H      43.076000000000      45.948000000000      17.976000000000
H    H      41.428000000000      46.440000000000      17.450000000000
N    N      44.641000000000      51.313000000000      18.324000000000
C    C      44.458000000000      52.662000000000      17.847000000000
C    C      43.913000000000      52.581000000000      16.440000000000
O    O      44.445000000000      51.846000000000      15.614000000000
C    C      45.837000000000      53.365000000000      17.823000000000
C    C      45.824000000000      54.858000000000      17.451000000000
S    S      47.465000000000      55.562000000000      17.089000000000
C    C      48.422000000000      54.887000000000      18.478000000000
H    H      45.160000000000      50.712000000000      17.709000000000
H    H      43.752000000000      53.203000000000      18.462000000000
H    H      46.280000000000      53.256000000000      18.839000000000
H    H      46.507000000000      52.817000000000      17.122000000000
H    H      45.182000000000      55.000000000000      16.554000000000
H    H      45.343000000000      55.429000000000      18.271000000000
H    H      49.451000000000      55.303000000000      18.476000000000
H    H      47.951000000000      55.136000000000      19.452000000000
H    H      48.517000000000      53.781000000000      18.410000000000
N    N      41.201000000000      43.146000000000      18.737000000000
C    C      41.385000000000      43.467000000000      20.148000000000
C    C      40.355000000000      42.684000000000      20.925000000000
O    O      39.347000000000      42.225000000000      20.381000000000
C    C      41.332000000000      44.960000000000      20.492000000000
C    C      39.946000000000      45.567000000000      20.227000000000
O    O      41.667000000000      45.204000000000      21.854000000000
H    H      40.256000000000      43.170000000000      18.394000000000
H    H      42.347000000000      43.094000000000      20.474000000000
H    H      42.084000000000      45.474000000000      19.852000000000
H    H      41.937000000000      46.127000000000      21.924000000000
H    H      39.183000000000      45.124000000000      20.901000000000
H    H      39.963000000000      46.664000000000      20.399000000000
H    H      39.634000000000      45.391000000000      19.176000000000
N    N      38.537000000000      41.624000000000      25.023000000000
C    C      38.080000000000      42.148000000000      26.285000000000
C    C      37.203000000000      41.126000000000      26.977000000000
O    O      36.581000000000      40.274000000000      26.344000000000
C    C      37.304000000000      43.479000000000      26.108000000000
C    C      36.049000000000      43.431000000000      25.202000000000
S    S      36.354000000000      43.428000000000      23.403000000000
C    C      36.673000000000      45.211000000000      23.298000000000
H    H      37.896000000000      41.014000000000      24.558000000000
H    H      38.935000000000      42.320000000000      26.925000000000
H    H      37.000000000000      43.853000000000      27.111000000000
H    H      38.014000000000      44.218000000000      25.681000000000
H    H      35.429000000000      42.555000000000      25.489000000000
H    H      35.430000000000      44.323000000000      25.438000000000
H    H      35.729000000000      45.785000000000      23.415000000000
H    H      37.370000000000      45.547000000000      24.091000000000
H    H      37.123000000000      45.472000000000      22.319000000000
N    N      35.812000000000      59.798000000000      18.115000000000
C    C      35.283000000000      59.302000000000      19.378000000000
C    C      34.776000000000      60.385000000000      20.303000000000
O    O      35.311000000000      61.492000000000      20.361000000000
H    H      36.792000000000      59.998000000000      18.085000000000
H    H      34.465000000000      58.626000000000      19.175000000000
H    H      36.096000000000      58.812000000000      19.890000000000
N    N      33.748000000000      60.055000000000      21.098000000000
C    C      33.236000000000      60.849000000000      22.200000000000
C    C      33.272000000000      59.967000000000      23.442000000000
O    O      32.921000000000      58.785000000000      23.401000000000
C    C      31.816000000000      61.380000000000      21.974000000000
C    C      31.679000000000      62.015000000000      20.565000000000
C    C      31.481000000000      62.396000000000      23.093000000000
C    C      30.308000000000      62.640000000000      20.279000000000
H    H      33.267000000000      59.186000000000      20.938000000000
H    H      33.895000000000      61.689000000000      22.372000000000
H    H      31.090000000000      60.534000000000      22.023000000000
H    H      32.466000000000      62.790000000000      20.443000000000
H    H      31.866000000000      61.231000000000      19.796000000000
H    H      31.509000000000      61.927000000000      24.098000000000
H    H      32.202000000000      63.240000000000      23.083000000000
H    H      30.464000000000      62.813000000000      22.958000000000
H    H      30.131000000000      63.525000000000      20.925000000000
H    H      30.247000000000      62.976000000000      19.221000000000
H    H      29.494000000000      61.906000000000      20.457000000000
N    N      33.732000000000      60.516000000000      24.581000000000
C    C      33.783000000000      59.839000000000      25.856000000000
C    C      32.761000000000      60.390000000000      26.832000000000
O    O      32.336000000000      61.543000000000      26.791000000000
C    C      35.170620791822      60.019097157601      26.493591076854
C    C      36.223956405225      59.020395361935      26.034704574907
C    C      35.926978777061      57.566251624493      26.418966760198
N    N      35.386016987525      57.361881278532      27.756866949855
C    C      36.004073535521      57.648083547947      28.904445339370
N    N      37.284854622658      57.939434996289      28.939751903260
N    N      35.306552374231      57.662122619840      30.030977669821
H    H      34.040000000000      61.477000000000      24.599000000000
H    H      33.553000000000      58.792000000000      25.729000000000
H    H      35.527206684730      61.017858819108      26.277622829261
H    H      35.094516457668      59.964932903783      27.571286720711
H    H      36.310390023587      59.042494693535      24.953405119738
H    H      37.181762751887      59.322709678829      26.431055836641
H    H      35.179814369675      57.159172519771      25.760033358377
H    H      36.827499432442      56.983034462086      26.289082934363
H    H      34.432030888434      57.057399865466      27.800432247194
H    H      37.906200930029      57.699898189806      28.186619803256
H    H      37.674269764014      58.337041018517      29.799867129269
H    H      34.300831924625      57.699100481769      30.001490329937
H    H      35.825176487852      57.720765079230      30.917490323492
N    N      32.375000000000      59.545000000000      27.800000000000
C    C      31.749000000000      60.025000000000      29.013000000000
C    C      31.890000000000      59.020000000000      30.110000000000
O    O      32.368000000000      57.902000000000      29.886000000000
H    H      32.608000000000      58.575000000000      27.751000000000
H    H      32.258000000000      60.922000000000      29.338000000000
H    H      30.695000000000      60.171000000000      28.821000000000
N    N      31.453000000000      59.387000000000      31.326000000000
C    C      31.382000000000      58.469000000000      32.441000000000
C    C      30.392000000000      58.946000000000      33.496000000000
O    O      30.106000000000      60.136000000000      33.629000000000
C    C      32.759000000000      58.249000000000      33.100000000000
H    H      31.105000000000      60.316000000000      31.479000000000
H    H      31.003000000000      57.527000000000      32.070000000000
H    H      32.706000000000      57.463000000000      33.883000000000
H    H      33.504000000000      57.932000000000      32.341000000000
H    H      33.124000000000      59.187000000000      33.564000000000
N    N      29.847000000000      57.999000000000      34.281000000000
C    C      28.900000000000      58.274000000000      35.355000000000
C    C      28.974000000000      57.126000000000      36.342000000000
O    O      29.650000000000      56.127000000000      36.101000000000
C    C      27.462000000000      58.508000000000      34.886000000000
C    C      26.797000000000      57.220000000000      34.371000000000
O    O      26.651000000000      59.038000000000      35.929000000000
H    H      30.096000000000      57.033000000000      34.155000000000
H    H      29.235000000000      59.159000000000      35.878000000000
H    H      27.492000000000      59.258000000000      34.060000000000
H    H      25.806000000000      59.308000000000      35.510000000000
H    H      26.623000000000      56.500000000000      35.198000000000
H    H      25.812000000000      57.458000000000      33.914000000000
H    H      27.430000000000      56.732000000000      33.603000000000
N    N      28.307000000000      57.245000000000      37.501000000000
C    C      28.414000000000      56.300000000000      38.607000000000
C    C      27.049000000000      55.831000000000      39.066000000000
O    O      26.019000000000      56.475000000000      38.861000000000
C    C      29.170000000000      56.842000000000      39.823000000000
C    C      30.672000000000      56.873000000000      39.505000000000
O    O      28.785000000000      58.176000000000      40.139000000000
H    H      27.698000000000      58.030000000000      37.627000000000
H    H      28.927000000000      55.413000000000      38.269000000000
H    H      29.028000000000      56.187000000000      40.717000000000
H    H      27.873000000000      58.127000000000      40.496000000000
H    H      31.243000000000      57.240000000000      40.383000000000
H    H      31.037000000000      55.855000000000      39.255000000000
H    H      30.872000000000      57.544000000000      38.647000000000
N    N      23.505000000000      59.947000000000      30.914000000000
C    C      24.826000000000      60.183000000000      30.354000000000
C    C      24.808000000000      60.379000000000      28.843000000000
O    O      25.380000000000      61.330000000000      28.311000000000
C    C      25.756000000000      58.999000000000      30.726000000000
C    C      27.222000000000      59.123000000000      30.256000000000
C    C      27.915000000000      60.359000000000      30.847000000000
C    C      28.006000000000      57.851000000000      30.611000000000
H    H      23.370000000000      59.082000000000      31.399000000000
H    H      25.207000000000      61.099000000000      30.782000000000
H    H      25.754000000000      58.897000000000      31.834000000000
H    H      25.326000000000      58.060000000000      30.312000000000
H    H      27.232000000000      59.223000000000      29.143000000000
H    H      28.971000000000      60.406000000000      30.509000000000
H    H      27.419000000000      61.296000000000      30.519000000000
H    H      27.907000000000      60.324000000000      31.956000000000
H    H      29.049000000000      57.922000000000      30.242000000000
H    H      28.035000000000      57.712000000000      31.711000000000
H    H      27.528000000000      56.958000000000      30.154000000000
N    N      25.372000000000      64.005000000000      26.458000000000
C    C      26.240000000000      63.973000000000      25.277000000000
C    C      25.506000000000      64.456000000000      24.029000000000
O    O      26.021000000000      65.280000000000      23.271000000000
C    C      26.850000000000      62.582000000000      25.048000000000
C    C      27.836000000000      62.255000000000      26.196000000000
C    C      27.566000000000      62.489000000000      23.677000000000
C    C      28.377000000000      60.820000000000      26.178000000000
H    H      25.170000000000      63.125000000000      26.891000000000
H    H      27.046000000000      64.673000000000      25.440000000000
H    H      26.030000000000      61.827000000000      25.067000000000
H    H      28.691000000000      62.966000000000      26.146000000000
H    H      27.327000000000      62.418000000000      27.172000000000
H    H      26.869000000000      62.638000000000      22.826000000000
H    H      28.377000000000      63.241000000000      23.614000000000
H    H      28.021000000000      61.485000000000      23.545000000000
H    H      27.540000000000      60.090000000000      26.188000000000
H    H      29.002000000000      60.638000000000      25.279000000000
H    H      29.009000000000      60.640000000000      27.074000000000
N    N      31.200000000000      51.298000000000      22.657000000000
C    C      31.609000000000      50.420000000000      23.731000000000
C    C      31.149000000000      51.011000000000      25.050000000000
O    O      31.271000000000      52.213000000000      25.294000000000
C    C      33.146000000000      50.213000000000      23.852000000000
C    C      33.868000000000      49.668000000000      22.604000000000
C    C      34.337000000000      50.789000000000      21.665000000000
C    C      35.085000000000      48.839000000000      23.033000000000
H    H      31.500000000000      52.255000000000      22.746000000000
H    H      31.135000000000      49.454000000000      23.617000000000
H    H      33.638000000000      51.162000000000      24.151000000000
H    H      33.317000000000      49.482000000000      24.677000000000
H    H      33.168000000000      48.997000000000      22.051000000000
H    H      35.019000000000      51.478000000000      22.205000000000
H    H      34.887000000000      50.359000000000      20.803000000000
H    H      33.477000000000      51.376000000000      21.286000000000
H    H      35.764000000000      49.445000000000      23.670000000000
H    H      34.759000000000      47.948000000000      23.610000000000
H    H      35.660000000000      48.494000000000      22.151000000000
N    N      30.624000000000      50.163000000000      25.945000000000
C    C      30.261000000000      50.538000000000      27.296000000000
C    C      31.145000000000      49.750000000000      28.246000000000
O    O      31.216000000000      48.529000000000      28.170000000000
C    C      28.770000000000      50.211000000000      27.560000000000
C    C      27.796000000000      51.103000000000      26.759000000000
C    C      26.399000000000      50.470000000000      26.657000000000
C    C      27.696000000000      52.505000000000      27.376000000000
H    H      30.450000000000      49.207000000000      25.693000000000
H    H      30.447000000000      51.588000000000      27.469000000000
H    H      28.593000000000      49.150000000000      27.276000000000
H    H      28.535000000000      50.316000000000      28.642000000000
H    H      28.188000000000      51.200000000000      25.719000000000
H    H      25.925000000000      50.418000000000      27.656000000000
H    H      25.745000000000      51.079000000000      26.000000000000
H    H      26.465000000000      49.444000000000      26.237000000000
H    H      27.006000000000      53.142000000000      26.786000000000
H    H      27.309000000000      52.441000000000      28.415000000000
H    H      28.691000000000      52.993000000000      27.404000000000
N    N      31.864000000000      50.413000000000      29.168000000000
C    C      32.764000000000      49.727000000000      30.091000000000
C    C      32.202000000000      49.851000000000      31.485000000000
O    O      31.861000000000      50.947000000000      31.930000000000
C    C      34.217000000000      50.270000000000      30.083000000000
O    O      35.117000000000      49.336000000000      30.682000000000
H    H      31.751000000000      51.407000000000      29.272000000000
H    H      32.815000000000      48.674000000000      29.853000000000
H    H      34.528000000000      50.431000000000      29.027000000000
H    H      34.283000000000      51.243000000000      30.611000000000
H    H      35.998000000000      49.739000000000      30.719000000000
N    N      32.050000000000      48.718000000000      32.187000000000
C    C      31.444000000000      48.659000000000      33.496000000000
C    C      32.392000000000      48.005000000000      34.479000000000
O    O      33.121000000000      47.066000000000      34.158000000000
C    C      30.126000000000      47.861000000000      33.441000000000
H    H      32.359000000000      47.842000000000      31.800000000000
H    H      31.243000000000      49.658000000000      33.863000000000
H    H      30.315000000000      46.825000000000      33.085000000000
H    H      29.646000000000      47.811000000000      34.441000000000
H    H      29.420000000000      48.346000000000      32.734000000000
N    N      32.426000000000      48.496000000000      35.730000000000
C    C      33.219000000000      47.881000000000      36.786000000000
C    C      32.580000000000      46.588000000000      37.305000000000
O    O      31.392000000000      46.344000000000      37.064000000000
C    C      33.513000000000      48.821000000000      37.958000000000
C    C      34.301000000000      50.035000000000      37.450000000000
O    O      32.327000000000      49.320000000000      38.566000000000
H    H      31.876000000000      49.288000000000      35.997000000000
H    H      34.171000000000      47.625000000000      36.350000000000
H    H      34.129000000000      48.304000000000      38.730000000000
H    H      32.444000000000      49.136000000000      39.527000000000
H    H      33.712000000000      50.609000000000      36.704000000000
H    H      34.553000000000      50.712000000000      38.293000000000
H    H      35.250000000000      49.709000000000      36.973000000000
N    N      33.289000000000      45.727000000000      38.047000000000
C    C      32.709000000000      44.526000000000      38.665000000000
C    C      31.602000000000      44.765000000000      39.682000000000
O    O      31.042000000000      43.806000000000      40.209000000000
C    C      33.922000000000      43.867000000000      39.333000000000
C    C      35.061000000000      44.164000000000      38.361000000000
C    C      34.749000000000      45.592000000000      37.911000000000
H    H      32.290000000000      43.917000000000      37.880000000000
H    H      34.146000000000      44.340000000000      40.313000000000
H    H      33.771000000000      42.779000000000      39.489000000000
H    H      36.062000000000      44.069000000000      38.827000000000
H    H      34.992000000000      43.476000000000      37.491000000000
H    H      35.248000000000      46.320000000000      38.585000000000
H    H      35.091000000000      45.744000000000      36.861000000000
N    N      31.274000000000      46.026000000000      40.003000000000
C    C      30.243000000000      46.405000000000      40.947000000000
C    C      28.839000000000      46.303000000000      40.370000000000
O    O      27.852000000000      46.277000000000      41.105000000000
C    C      30.465000000000      47.868000000000      41.380000000000
C    C      31.899000000000      48.030000000000      41.799000000000
O    O      32.647000000000      48.747000000000      41.086000000000
O    O      32.313000000000      47.385000000000      42.792000000000
H    H      31.764000000000      46.782000000000      39.579000000000
H    H      30.294000000000      45.756000000000      41.810000000000
H    H      30.264000000000      48.555000000000      40.533000000000
H    H      29.804000000000      48.133000000000      42.231000000000
N    N      28.720000000000      46.250000000000      39.034000000000
C    C      27.448000000000      46.168000000000      38.349000000000
C    C      27.217000000000      44.741000000000      37.900000000000
O    O      28.042000000000      44.169000000000      37.194000000000
C    C      27.403000000000      47.059000000000      37.079000000000
C    C      27.302000000000      48.578000000000      37.329000000000
C    C      28.631000000000      49.233000000000      37.738000000000
C    C      26.763000000000      49.266000000000      36.068000000000
H    H      29.532000000000      46.267000000000      38.455000000000
H    H      26.637000000000      46.446000000000      39.008000000000
H    H      28.292000000000      46.852000000000      36.441000000000
H    H      26.500000000000      46.776000000000      36.489000000000
H    H      26.558000000000      48.741000000000      38.146000000000
H    H      29.422000000000      49.017000000000      36.988000000000
H    H      28.512000000000      50.336000000000      37.807000000000
H    H      28.969000000000      48.864000000000      38.726000000000
H    H      26.593000000000      50.343000000000      36.273000000000
H    H      27.491000000000      49.170000000000      35.235000000000
H    H      25.800000000000      48.813000000000      35.752000000000
N    N      31.664000000000      45.747000000000      28.295000000000
C    C      32.881000000000      45.059000000000      28.685000000000
C    C      33.256000000000      45.348000000000      30.123000000000
O    O      32.801000000000      46.317000000000      30.731000000000
C    C      34.054000000000      45.427000000000      27.741000000000
C    C      34.425000000000      46.923000000000      27.712000000000
S    S      35.542000000000      47.346000000000      26.345000000000
C    C      35.672000000000      49.105000000000      26.771000000000
H    H      31.530000000000      46.675000000000      28.649000000000
H    H      32.719000000000      43.989000000000      28.637000000000
H    H      34.952000000000      44.830000000000      28.010000000000
H    H      33.753000000000      45.120000000000      26.713000000000
H    H      33.497000000000      47.523000000000      27.608000000000
H    H      34.885000000000      47.203000000000      28.686000000000
H    H      34.674000000000      49.594000000000      26.753000000000
H    H      36.100000000000      49.234000000000      27.789000000000
H    H      36.335000000000      49.638000000000      26.058000000000
N    N      34.085000000000      44.468000000000      30.714000000000
C    C      34.556000000000      44.599000000000      32.074000000000
C    C      35.785000000000      45.497000000000      32.178000000000
O    O      36.846000000000      45.238000000000      31.602000000000
C    C      34.869000000000      43.203000000000      32.671000000000
C    C      35.238000000000      43.229000000000      34.173000000000
C    C      35.515000000000      41.826000000000      34.713000000000
N    N      36.358000000000      41.752000000000      35.768000000000
O    O      35.007000000000      40.811000000000      34.229000000000
H    H      34.396000000000      43.648000000000      30.222000000000
H    H      33.769000000000      45.045000000000      32.669000000000
H    H      33.969000000000      42.561000000000      32.531000000000
H    H      35.694000000000      42.738000000000      32.086000000000
H    H      36.140000000000      43.857000000000      34.327000000000
H    H      34.399000000000      43.663000000000      34.757000000000
H    H      36.820000000000      42.576000000000      36.106000000000
H    H      36.536000000000      40.868000000000      36.199000000000
N    N      35.659000000000      46.592000000000      32.948000000000
C    C      36.739000000000      47.483000000000      33.321000000000
C    C      37.814000000000      46.810000000000      34.174000000000
O    O      37.538000000000      45.937000000000      35.001000000000
C    C      36.153000000000      48.716000000000      34.052000000000
C    C      37.153000000000      49.827000000000      34.457000000000
C    C      37.861000000000      50.458000000000      33.271000000000
O    O      37.559000000000      51.648000000000      32.983000000000
O    O      38.722000000000      49.791000000000      32.644000000000
H    H      34.761000000000      46.811000000000      33.340000000000
H    H      37.210000000000      47.814000000000      32.406000000000
H    H      35.374000000000      49.165000000000      33.394000000000
H    H      35.635000000000      48.362000000000      34.969000000000
H    H      36.596000000000      50.625000000000      34.991000000000
H    H      37.925000000000      49.436000000000      35.146000000000
N    N      39.096000000000      47.189000000000      33.990000000000
C    C      40.187000000000      46.714000000000      34.830000000000
C    C      40.107000000000      47.244000000000      36.264000000000
O    O      39.693000000000      48.376000000000      36.517000000000
C    C      41.575000000000      46.950000000000      34.180000000000
C    C      41.902000000000      48.419000000000      33.852000000000
S    S      43.475000000000      48.646000000000      32.964000000000
C    C      44.576000000000      48.398000000000      34.388000000000
H    H      39.273000000000      47.968000000000      33.378000000000
H    H      40.076000000000      45.642000000000      34.914000000000
H    H      42.365000000000      46.527000000000      34.838000000000
H    H      41.602000000000      46.376000000000      33.226000000000
H    H      41.080000000000      48.831000000000      33.224000000000
H    H      41.910000000000      49.010000000000      34.794000000000
H    H      44.371000000000      49.146000000000      35.184000000000
H    H      44.454000000000      47.385000000000      34.829000000000
H    H      45.641000000000      48.510000000000      34.093000000000
N    N      40.473000000000      46.425000000000      37.271000000000
C    C      40.287000000000      46.788000000000      38.660000000000
C    C      41.562000000000      47.408000000000      39.216000000000
O    O      42.583000000000      46.748000000000      39.415000000000
C    C      39.818000000000      45.556000000000      39.478000000000
C    C      39.482000000000      45.941000000000      40.898000000000
O    O      39.944000000000      45.251000000000      41.845000000000
O    O      38.783000000000      46.965000000000      41.090000000000
H    H      40.866000000000      45.514000000000      37.110000000000
H    H      39.508000000000      47.536000000000      38.730000000000
H    H      38.896000000000      45.149000000000      39.010000000000
H    H      40.593000000000      44.766000000000      39.474000000000
N    N      41.512000000000      48.724000000000      39.485000000000
C    C      42.677000000000      49.514000000000      39.820000000000
C    C      42.731000000000      49.798000000000      41.313000000000
O    O      41.745000000000      50.179000000000      41.949000000000
C    C      42.709000000000      50.782000000000      38.971000000000
C    C      43.811000000000      51.765000000000      39.407000000000
C    C      42.964000000000      50.351000000000      37.513000000000
H    H      40.672000000000      49.235000000000      39.339000000000
H    H      43.568000000000      48.953000000000      39.579000000000
H    H      41.723000000000      51.298000000000      39.033000000000
H    H      43.857000000000      52.619000000000      38.697000000000
H    H      43.614000000000      52.171000000000      40.421000000000
H    H      44.802000000000      51.265000000000      39.406000000000
H    H      43.067000000000      51.242000000000      36.860000000000
H    H      43.903000000000      49.763000000000      37.440000000000
H    H      42.127000000000      49.735000000000      37.120000000000
N    N      43.922000000000      49.592000000000      41.916000000000
C    C      44.249000000000      49.822000000000      43.321000000000
C    C      44.057000000000      51.276000000000      43.697000000000
O    O      44.788000000000      52.150000000000      43.231000000000
C    C      45.697000000000      49.438000000000      43.641000000000
C    C      46.000000000000      49.568000000000      45.140000000000
O    O      45.949000000000      48.078000000000      43.295000000000
H    H      44.696000000000      49.291000000000      41.348000000000
H    H      43.580000000000      49.226000000000      43.926000000000
H    H      46.394000000000      50.084000000000      43.055000000000
H    H      46.896000000000      48.049000000000      43.033000000000
H    H      45.294000000000      48.952000000000      45.737000000000
H    H      47.035000000000      49.223000000000      45.358000000000
H    H      45.924000000000      50.621000000000      45.481000000000
N    N      43.036000000000      51.587000000000      44.526000000000
C    C      42.713000000000      52.951000000000      44.929000000000
C    C      41.930000000000      53.751000000000      43.915000000000
O    O      41.646000000000      54.926000000000      44.134000000000
H    H      42.446000000000      50.873000000000      44.914000000000
H    H      42.094000000000      52.882000000000      45.811000000000
H    H      43.633000000000      53.489000000000      45.113000000000
N    N      41.543000000000      53.155000000000      42.769000000000
C    C      40.772000000000      53.854000000000      41.742000000000
C    C      39.300000000000      53.988000000000      42.052000000000
O    O      38.767000000000      53.343000000000      42.951000000000
H    H      41.744000000000      52.184000000000      42.629000000000
H    H      41.171000000000      54.853000000000      41.628000000000
H    H      40.848000000000      53.269000000000      40.839000000000
N    N      38.583000000000      54.815000000000      41.265000000000
C    C      37.132000000000      54.945000000000      41.327000000000
C    C      36.410000000000      53.655000000000      40.940000000000
O    O      36.832000000000      52.938000000000      40.028000000000
C    C      36.644000000000      56.116000000000      40.431000000000
C    C      35.139000000000      56.464000000000      40.512000000000
C    C      34.743000000000      57.029000000000      41.884000000000
C    C      34.763000000000      57.459000000000      39.405000000000
H    H      39.047000000000      55.357000000000      40.562000000000
H    H      36.873000000000      55.163000000000      42.355000000000
H    H      37.222000000000      57.027000000000      40.702000000000
H    H      36.885000000000      55.879000000000      39.373000000000
H    H      34.539000000000      55.540000000000      40.332000000000
H    H      35.321000000000      57.950000000000      42.106000000000
H    H      33.660000000000      57.284000000000      41.896000000000
H    H      34.926000000000      56.292000000000      42.692000000000
H    H      34.989000000000      57.033000000000      38.405000000000
H    H      33.677000000000      57.690000000000      39.453000000000
H    H      35.329000000000      58.407000000000      39.529000000000
N    N      35.312000000000      53.318000000000      41.641000000000
C    C      34.532000000000      52.117000000000      41.426000000000
C    C      33.052000000000      52.470000000000      41.436000000000
O    O      32.670000000000      53.617000000000      41.674000000000
C    C      34.873000000000      51.012000000000      42.459000000000
C    C      36.352000000000      50.601000000000      42.384000000000
C    C      36.711000000000      49.368000000000      43.219000000000
C    C      38.196000000000      49.302000000000      43.598000000000
N    N      39.074000000000      49.222000000000      42.418000000000
H    H      35.005000000000      53.885000000000      42.411000000000
H    H      34.736000000000      51.731000000000      40.437000000000
H    H      34.646000000000      51.381000000000      43.484000000000
H    H      34.250000000000      50.111000000000      42.276000000000
H    H      36.611000000000      50.401000000000      41.320000000000
H    H      36.964000000000      51.464000000000      42.734000000000
H    H      36.128000000000      49.402000000000      44.169000000000
H    H      36.406000000000      48.443000000000      42.682000000000
H    H      38.474000000000      50.211000000000      44.174000000000
H    H      38.382000000000      48.400000000000      44.221000000000
H    H      38.900000000000      49.996000000000      41.735000000000
H    H      40.077000000000      49.255000000000      42.699000000000
H    H      38.914000000000      48.299000000000      41.927000000000
N    N      32.190000000000      51.490000000000      41.085000000000
C    C      30.777000000000      51.667000000000      40.784000000000
C    C      30.531000000000      52.568000000000      39.578000000000
O    O      29.694000000000      53.471000000000      39.606000000000
C    C      29.934000000000      52.117000000000      42.006000000000
C    C      30.178000000000      51.306000000000      43.288000000000
C    C      29.239000000000      51.744000000000      44.423000000000
C    C      29.573000000000      51.158000000000      45.802000000000
N    N      29.538000000000      49.686000000000      45.779000000000
H    H      32.515000000000      50.536000000000      41.049000000000
H    H      30.415000000000      50.694000000000      40.494000000000
H    H      30.152000000000      53.185000000000      42.227000000000
H    H      28.855000000000      52.044000000000      41.742000000000
H    H      30.031000000000      50.225000000000      43.074000000000
H    H      31.235000000000      51.454000000000      43.613000000000
H    H      29.292000000000      52.854000000000      44.510000000000
H    H      28.191000000000      51.485000000000      44.148000000000
H    H      30.587000000000      51.475000000000      46.127000000000
H    H      28.835000000000      51.514000000000      46.553000000000
H    H      28.688000000000      49.324000000000      45.277000000000
H    H      30.391000000000      49.312000000000      45.303000000000
H    H      29.574000000000      49.305000000000      46.757000000000
N    N      31.278000000000      52.340000000000      38.477000000000
C    C      31.392000000000      53.290000000000      37.383000000000
C    C      30.947000000000      52.690000000000      36.060000000000
O    O      31.204000000000      51.524000000000      35.759000000000
C    C      32.856000000000      53.808000000000      37.256000000000
S    S      33.059000000000      55.298000000000      36.207000000000
H    H      31.833000000000      51.510000000000      38.416000000000
H    H      30.753000000000      54.141000000000      37.574000000000
H    H      33.205000000000      54.053000000000      38.284000000000
H    H      33.507000000000      52.983000000000      36.889000000000
H    H      32.541000000000      54.769000000000      35.104000000000
N    N      30.278000000000      53.514000000000      35.229000000000
C    C      29.909000000000      53.190000000000      33.863000000000
C    C      30.619000000000      54.193000000000      32.975000000000
O    O      30.534000000000      55.402000000000      33.184000000000
C    C      28.403000000000      53.294000000000      33.590000000000
C    C      27.592000000000      52.525000000000      34.659000000000
C    C      28.105000000000      52.765000000000      32.165000000000
C    C      26.074000000000      52.625000000000      34.468000000000
H    H      30.052000000000      54.449000000000      35.524000000000
H    H      30.256000000000      52.197000000000      33.610000000000
H    H      28.089000000000      54.362000000000      33.652000000000
H    H      27.905000000000      51.458000000000      34.641000000000
H    H      27.836000000000      52.927000000000      35.668000000000
H    H      28.396000000000      51.695000000000      32.084000000000
H    H      27.022000000000      52.850000000000      31.933000000000
H    H      28.653000000000      53.338000000000      31.389000000000
H    H      25.541000000000      52.151000000000      35.319000000000
H    H      25.756000000000      53.687000000000      34.403000000000
H    H      25.754000000000      52.108000000000      33.538000000000
N    N      31.354000000000      53.721000000000      31.957000000000
C    C      32.028000000000      54.561000000000      30.989000000000
C    C      31.486000000000      54.281000000000      29.608000000000
O    O      31.195000000000      53.140000000000      29.260000000000
C    C      33.527148462889      54.291514404438      30.940104943512
C    C      34.286416193305      54.688405533724      32.200023128848
C    C      35.776221297267      54.390848360183      32.094852163561
N    N      36.524195569646      55.036747525540      33.151366113770
C    C      36.594968988010      54.583783334349      34.393487573713
N    N      36.323246205501      53.303871692312      34.674254371430
N    N      36.942555824448      55.437452259271      35.338378622657
H    H      31.460000000000      52.726000000000      31.842000000000
H    H      31.865000000000      55.607000000000      31.203000000000
H    H      33.682227883135      53.239456257458      30.730740791036
H    H      33.949721813676      54.828141596365      30.092371069617
H    H      34.157131866978      55.750781762423      32.381398179484
H    H      33.876396562028      54.170911561000      33.061345142462
H    H      35.949110618011      53.325862617312      32.106193508161
H    H      36.171205847849      54.762811870846      31.158932392235
H    H      36.745899352557      56.035940323360      32.990311640004
H    H      36.699139030420      52.588812584999      34.002178406240
H    H      36.483707050244      53.048603678669      35.635869909390
H    H      37.364962748857      56.303554064139      35.028582073869
H    H      37.321330031104      55.087931703520      36.198972585201
N    N      31.356000000000      55.322000000000      28.766000000000
C    C      30.967000000000      55.162000000000      27.376000000000
C    C      32.096000000000      55.637000000000      26.483000000000
O    O      32.744000000000      56.652000000000      26.746000000000
C    C      29.639000000000      55.849000000000      27.036000000000
C    C      29.697000000000      57.376000000000      27.227000000000
C    C      29.188000000000      55.494000000000      25.604000000000
H    H      31.576000000000      56.252000000000      29.066000000000
H    H      30.833000000000      54.111000000000      27.155000000000
H    H      28.872000000000      55.445000000000      27.743000000000
H    H      30.014000000000      57.638000000000      28.255000000000
H    H      30.401000000000      57.843000000000      26.505000000000
H    H      28.691000000000      57.817000000000      27.052000000000
H    H      28.163000000000      55.884000000000      25.421000000000
H    H      29.861000000000      55.951000000000      24.849000000000
H    H      29.179000000000      54.393000000000      25.453000000000
N    N      32.375000000000      54.865000000000      25.417000000000
C    C      33.207000000000      55.248000000000      24.299000000000
C    C      32.340000000000      55.082000000000      23.063000000000
O    O      31.945000000000      53.975000000000      22.703000000000
C    C      34.451000000000      54.325000000000      24.211000000000
C    C      35.322000000000      54.488000000000      22.946000000000
S    S      36.236000000000      56.055000000000      22.827000000000
C    C      37.701000000000      55.435000000000      23.705000000000
H    H      31.911000000000      53.977000000000      25.316000000000
H    H      33.495000000000      56.288000000000      24.371000000000
H    H      35.076000000000      54.488000000000      25.116000000000
H    H      34.097000000000      53.271000000000      24.248000000000
H    H      36.046000000000      53.643000000000      22.925000000000
H    H      34.680000000000      54.364000000000      22.048000000000
H    H      37.437000000000      55.049000000000      24.710000000000
H    H      38.195000000000      54.612000000000      23.145000000000
H    H      38.454000000000      56.238000000000      23.838000000000
N    N      31.987000000000      56.184000000000      22.387000000000
C    C      31.087000000000      56.156000000000      21.251000000000
C    C      31.767000000000      56.824000000000      20.080000000000
O    O      32.360000000000      57.884000000000      20.233000000000
C    C      29.778000000000      56.901000000000      21.604000000000
C    C      28.716000000000      56.919000000000      20.487000000000
S    S      27.155000000000      57.715000000000      20.970000000000
C    C      27.808000000000      59.397000000000      21.196000000000
H    H      32.311000000000      57.093000000000      22.673000000000
H    H      30.856000000000      55.142000000000      20.960000000000
H    H      29.333000000000      56.409000000000      22.498000000000
H    H      30.038000000000      57.942000000000      21.898000000000
H    H      29.129000000000      57.437000000000      19.594000000000
H    H      28.509000000000      55.867000000000      20.188000000000
H    H      26.983000000000      60.118000000000      21.380000000000
H    H      28.496000000000      59.457000000000      22.065000000000
H    H      28.360000000000      59.738000000000      20.294000000000
N    N      33.379000000000      66.031000000000      26.155000000000
C    C      33.261000000000      64.741000000000      26.802000000000
C    C      32.604000000000      64.929000000000      28.154000000000
O    O      32.970000000000      65.811000000000      28.932000000000
C    C      34.651000000000      64.092000000000      26.953000000000
C    C      35.356000000000      64.050000000000      25.633000000000
C    C      36.292000000000      64.897000000000      25.131000000000
N    N      34.961000000000      63.146000000000      24.663000000000
C    C      35.661000000000      63.461000000000      23.594000000000
N    N      36.481000000000      64.509000000000      23.826000000000
H    H      34.069000000000      66.650000000000      26.538000000000
H    H      32.639000000000      64.081000000000      26.211000000000
H    H      35.277000000000      64.693000000000      27.644000000000
H    H      34.562000000000      63.060000000000      27.350000000000
H    H      36.780000000000      65.745000000000      25.592000000000
H    H      35.593000000000      62.967000000000      22.621000000000
H    H      37.084000000000      64.944000000000      23.140000000000
N    N      31.565000000000      64.127000000000      28.451000000000
C    C      30.618000000000      64.446000000000      29.511000000000
C    C      30.806000000000      63.545000000000      30.714000000000
O    O      30.684000000000      62.323000000000      30.643000000000
C    C      29.174000000000      64.380000000000      29.026000000000
C    C      28.189000000000      64.680000000000      30.175000000000
C    C      28.979000000000      65.415000000000      27.898000000000
H    H      31.351000000000      63.346000000000      27.866000000000
H    H      30.774000000000      65.460000000000      29.849000000000
H    H      28.962000000000      63.361000000000      28.628000000000
H    H      28.205000000000      63.884000000000      30.946000000000
H    H      28.430000000000      65.653000000000      30.656000000000
H    H      27.159000000000      64.740000000000      29.775000000000
H    H      29.622000000000      65.188000000000      27.021000000000
H    H      27.921000000000      65.421000000000      27.563000000000
H    H      29.229000000000      66.434000000000      28.266000000000
N    N      31.110000000000      64.144000000000      31.877000000000
C    C      31.351000000000      63.413000000000      33.103000000000
C    C      30.359000000000      63.874000000000      34.154000000000
O    O      30.175000000000      65.069000000000      34.396000000000
C    C      32.801413440433      63.609934033398      33.566356342413
C    C      33.804706474806      62.931170244027      32.661570083918
C    C      34.230827281931      63.481401397322      31.458430154413
C    C      34.317044881342      61.686307717398      33.017484305080
C    C      35.115417421072      62.797433016275      30.634841333508
C    C      35.200282638894      60.991833927584      32.210513348733
C    C      35.605939010771      61.554901347020      31.007602852044
O    O      36.474519132981      60.911890831035      30.187448067880
H    H      31.225000000000      65.138000000000      31.921000000000
H    H      31.181000000000      62.355000000000      32.957000000000
H    H      33.002623875453      64.670082294301      33.641681004542
H    H      32.903445684548      63.206221354990      34.562333264621
H    H      33.883214140108      64.452416027608      31.150559251242
H    H      34.031574255998      61.262473283034      33.960191385598
H    H      35.443187204278      63.242425417534      29.712312239098
H    H      35.574813731891      60.027109541279      32.504097879695
H    H      37.045662620486      60.288073519469      30.663124130706
N    N      29.668000000000      62.917000000000      34.799000000000
C    C      28.553000000000      63.201000000000      35.683000000000
C    C      28.743000000000      62.513000000000      37.020000000000
O    O      29.620000000000      61.666000000000      37.194000000000
C    C      27.208000000000      62.719000000000      35.075000000000
C    C      26.830000000000      63.365000000000      33.725000000000
C    C      25.549000000000      62.721000000000      33.180000000000
C    C      26.642000000000      64.886000000000      33.827000000000
H    H      29.833000000000      61.949000000000      34.599000000000
H    H      28.496000000000      64.261000000000      35.890000000000
H    H      27.262000000000      61.617000000000      34.926000000000
H    H      26.376000000000      62.920000000000      35.786000000000
H    H      27.650000000000      63.161000000000      32.997000000000
H    H      24.704000000000      62.920000000000      33.873000000000
H    H      25.296000000000      63.138000000000      32.183000000000
H    H      25.674000000000      61.622000000000      33.088000000000
H    H      27.585000000000      65.387000000000      34.123000000000
H    H      26.332000000000      65.304000000000      32.845000000000
H    H      25.858000000000      65.133000000000      34.575000000000
N    N      27.915000000000      62.892000000000      38.017000000000
C    C      27.879000000000      62.289000000000      39.339000000000
C    C      29.222000000000      62.285000000000      40.071000000000
O    O      29.809000000000      63.335000000000      40.333000000000
C    C      27.234000000000      60.882000000000      39.278000000000
C    C      25.742000000000      60.858000000000      38.867000000000
C    C      24.826000000000      61.259000000000      40.004000000000
O    O      24.909000000000      60.631000000000      41.096000000000
O    O      23.997000000000      62.187000000000      39.828000000000
H    H      27.240000000000      63.616000000000      37.844000000000
H    H      27.236000000000      62.916000000000      39.939000000000
H    H      27.803000000000      60.268000000000      38.541000000000
H    H      27.320000000000      60.384000000000      40.268000000000
H    H      25.559000000000      61.511000000000      37.990000000000
H    H      25.477000000000      59.818000000000      38.580000000000
N    N      29.747000000000      61.102000000000      40.448000000000
C    C      30.984000000000      60.979000000000      41.194000000000
C    C      32.146000000000      60.658000000000      40.261000000000
O    O      33.284000000000      60.478000000000      40.694000000000
C    C      30.832000000000      59.905000000000      42.300000000000
C    C      29.676000000000      60.220000000000      43.271000000000
C    C      29.517000000000      59.159000000000      44.372000000000
C    C      28.454000000000      59.477000000000      45.436000000000
N    N      27.110000000000      59.568000000000      44.842000000000
H    H      29.278000000000      60.237000000000      40.248000000000
H    H      31.220000000000      61.918000000000      41.677000000000
H    H      30.645000000000      58.913000000000      41.833000000000
H    H      31.778000000000      59.830000000000      42.881000000000
H    H      29.860000000000      61.215000000000      43.737000000000
H    H      28.728000000000      60.284000000000      42.693000000000
H    H      29.298000000000      58.174000000000      43.903000000000
H    H      30.496000000000      59.062000000000      44.896000000000
H    H      28.435000000000      58.675000000000      46.207000000000
H    H      28.684000000000      60.446000000000      45.931000000000
H    H      26.854000000000      58.676000000000      44.340000000000
H    H      26.383000000000      59.729000000000      45.578000000000
H    H      27.045000000000      60.364000000000      44.158000000000
N    N      31.892000000000      60.654000000000      38.933000000000
C    C      32.884000000000      60.413000000000      37.905000000000
C    C      33.458000000000      61.716000000000      37.360000000000
O    O      34.315000000000      61.727000000000      36.479000000000
C    C      32.243000000000      59.613000000000      36.753000000000
H    H      30.960000000000      60.811000000000      38.601000000000
H    H      33.708000000000      59.847000000000      38.316000000000
H    H      32.984000000000      59.396000000000      35.957000000000
H    H      31.854000000000      58.644000000000      37.129000000000
H    H      31.399000000000      60.176000000000      36.300000000000
N    N      33.045000000000      62.867000000000      37.926000000000
C    C      33.519000000000      64.200000000000      37.574000000000
C    C      35.022000000000      64.392000000000      37.751000000000
O    O      35.675000000000      65.091000000000      36.977000000000
C    C      32.752000000000      65.292000000000      38.314000000000
C    C      31.285000000000      65.264000000000      37.846000000000
C    C      32.840000000000      65.124000000000      39.846000000000
H    H      32.322000000000      62.837000000000      38.610000000000
H    H      33.330000000000      64.335000000000      36.519000000000
H    H      33.173000000000      66.291000000000      38.042000000000
H    H      31.223000000000      65.406000000000      36.746000000000
H    H      30.796000000000      64.303000000000      38.108000000000
H    H      30.712000000000      66.082000000000      38.335000000000
H    H      32.243000000000      65.922000000000      40.335000000000
H    H      32.427000000000      64.148000000000      40.175000000000
H    H      33.885000000000      65.219000000000      40.205000000000
N    N      35.625000000000      63.724000000000      38.754000000000
C    C      37.029000000000      63.842000000000      39.106000000000
C    C      37.975000000000      63.219000000000      38.082000000000
O    O      39.173000000000      63.512000000000      38.043000000000
C    C      37.250000000000      63.245000000000      40.497000000000
C    C      37.076000000000      61.710000000000      40.511000000000
C    C      38.611000000000      63.679000000000      41.073000000000
H    H      35.069000000000      63.156000000000      39.354000000000
H    H      37.268000000000      64.897000000000      39.147000000000
H    H      36.464000000000      63.677000000000      41.163000000000
H    H      37.174000000000      61.334000000000      41.553000000000
H    H      36.075000000000      61.411000000000      40.136000000000
H    H      37.852000000000      61.208000000000      39.898000000000
H    H      38.690000000000      63.368000000000      42.137000000000
H    H      39.454000000000      63.222000000000      40.519000000000
H    H      38.714000000000      64.784000000000      41.027000000000
N    N      37.454000000000      62.344000000000      37.195000000000
C    C      38.222000000000      61.664000000000      36.170000000000
C    C      38.826000000000      62.598000000000      35.126000000000
O    O      40.023000000000      62.549000000000      34.855000000000
C    C      37.308000000000      60.641000000000      35.460000000000
C    C      36.769000000000      59.511000000000      36.363000000000
C    C      35.774000000000      58.660000000000      35.564000000000
C    C      37.887000000000      58.636000000000      36.952000000000
H    H      36.476000000000      62.142000000000      37.215000000000
H    H      39.050000000000      61.155000000000      36.641000000000
H    H      36.437000000000      61.177000000000      35.020000000000
H    H      37.860000000000      60.169000000000      34.623000000000
H    H      36.208000000000      59.969000000000      37.212000000000
H    H      34.957000000000      59.300000000000      35.172000000000
H    H      36.276000000000      58.184000000000      34.698000000000
H    H      35.328000000000      57.866000000000      36.201000000000
H    H      37.452000000000      57.791000000000      37.528000000000
H    H      38.522000000000      58.220000000000      36.142000000000
H    H      38.533000000000      59.222000000000      37.638000000000
N    N      38.028000000000      63.531000000000      34.576000000000
C    C      38.512000000000      64.539000000000      33.646000000000
C    C      37.702000000000      65.821000000000      33.848000000000
O    O      36.707000000000      66.036000000000      33.148000000000
C    C      38.430000000000      64.054000000000      32.174000000000
C    C      39.082000000000      65.008000000000      31.147000000000
C    C      39.029000000000      64.475000000000      29.710000000000
N    N      39.637000000000      65.512000000000      28.820000000000
C    C      39.640000000000      65.434000000000      27.483000000000
N    N      39.071000000000      64.434000000000      26.822000000000
N    N      40.201000000000      66.405000000000      26.771000000000
H    H      37.062000000000      63.558000000000      34.820000000000
H    H      39.552000000000      64.756000000000      33.848000000000
H    H      38.950000000000      63.071000000000      32.113000000000
H    H      37.366000000000      63.881000000000      31.904000000000
H    H      38.558000000000      65.991000000000      31.179000000000
H    H      40.145000000000      65.178000000000      31.431000000000
H    H      39.604000000000      63.525000000000      29.618000000000
H    H      37.970000000000      64.303000000000      29.410000000000
H    H      40.312000000000      66.157000000000      29.210000000000
H    H      38.637000000000      63.674000000000      27.322000000000
H    H      39.215000000000      64.366000000000      25.834000000000
H    H      40.285000000000      67.294000000000      27.235000000000
H    H      40.035000000000      66.370000000000      25.778000000000
N    N      38.035000000000      66.665000000000      34.832000000000
C    C      37.394000000000      67.957000000000      35.089000000000
C    C      37.160000000000      68.864000000000      33.893000000000
O    O      37.940000000000      68.834000000000      32.940000000000
C    C      38.292000000000      68.613000000000      36.145000000000
C    C      38.862000000000      67.425000000000      36.913000000000
C    C      39.105000000000      66.408000000000      35.804000000000
H    H      36.416000000000      67.738000000000      35.487000000000
H    H      39.128000000000      69.165000000000      35.660000000000
H    H      37.726000000000      69.307000000000      36.800000000000
H    H      39.781000000000      67.678000000000      37.479000000000
H    H      38.093000000000      67.030000000000      37.617000000000
H    H      40.086000000000      66.596000000000      35.312000000000
H    H      39.064000000000      65.374000000000      36.210000000000
N    N      36.097000000000      69.684000000000      33.934000000000
C    C      35.870000000000      70.737000000000      32.972000000000
C    C      36.679000000000      71.987000000000      33.407000000000
C    C      34.365000000000      71.085000000000      32.885000000000
C    C      33.584000000000      69.940000000000      32.291000000000
O    O      33.728000000000      69.682000000000      31.067000000000
O    O      32.778000000000      69.297000000000      33.007000000000
O    O      36.358000000000      72.599000000000      34.460000000000
O    O      37.660000000000      72.358000000000      32.705000000000
H    H      35.459000000000      69.668000000000      34.697000000000
H    H      36.236000000000      70.431000000000      31.998000000000
H    H      33.969000000000      71.315000000000      33.894000000000
H    H      34.215000000000      71.971000000000      32.233000000000
C.2    C      41.663562858610      57.120060750751      33.394481494872
O.2    O      43.553979339385      58.605081830243      33.373259307172
C.2    C      41.715432766469      56.926813788862      31.933760830267
O.2    O      43.182059833106      57.398888740979      35.239077809352
C.2    C      40.881840066096      56.046600178919      31.322230731847
O.2    O      36.945998126198      57.561065090878      32.264290592794
C.2    C      39.817954395637      55.292078268570      32.076024951027
O.2    O      38.222536556087      59.107570415765      31.267051106400
C.2    C      40.011149440852      55.355879770064      33.566618230733
O.2    O      39.794087015869      53.971067924722      31.592741939936
C.2    C      40.954026508128      56.170115412373      34.159770226101
O.2    O      38.674003633447      57.188573191923      34.216844757102
C.2    C      38.994833883116      58.104010372838      33.379148515975
C.2    C      40.193068554633      58.833241275306      33.515194182476
C.2    C      42.878330124460      57.777566048321      34.056771193645
C.2    C      38.002099399867      58.268699613753      32.215346207298
H.2    H      39.142170949034      53.443049939326      32.088848412736
H.2    H      38.862267477057      55.817056736350      31.849507366601
H.2    H      39.492748424248      54.609740004303      34.168799117482
H.2    H      40.944215027979      55.871831955145      30.246634950473
H.2    H      42.461864527989      57.501388899849      31.373969585276
H.2    H      41.067680402278      56.158151614218      35.241188947281
H.2    H      40.583168305863      58.979756320485      34.526939837346
H.2    H      40.486129856505      59.572535180471      32.759834707528
O    O      39.660000000000      62.529000000000      47.861000000000
H    H      39.048000000000      61.925000000000      48.280000000000
H    H      40.268000000000      61.963000000000      47.384000000000
O    O      51.404000000000      49.234000000000      42.840000000000
H    H      51.672000000000      50.063000000000      42.443000000000
H    H      51.787000000000      48.563000000000      42.274000000000
O    O      37.465000000000      53.009000000000      45.267000000000
H    H      37.993000000000      53.029000000000      44.469000000000
H    H      37.755000000000      53.773000000000      45.765000000000
O    O      48.146000000000      61.889000000000      33.304000000000
H    H      48.917000000000      61.901000000000      33.872000000000
H    H      48.281000000000      61.131000000000      32.734000000000
O    O      48.085000000000      54.652000000000      47.014000000000
H    H      47.168000000000      54.483000000000      47.228000000000
H    H      48.395000000000      53.835000000000      46.622000000000
O    O      39.556000000000      66.160000000000      24.032000000000
H    H      39.361000000000      65.719000000000      23.205000000000
H    H      39.303000000000      67.071000000000      23.883000000000
O    O      54.019000000000      59.057000000000      33.069000000000
H    H      53.345000000000      59.424000000000      33.641000000000
H    H      54.721000000000      58.796000000000      33.663000000000
O    O      56.796000000000      61.063000000000      34.780000000000
H    H      56.483000000000      60.160000000000      34.734000000000
H    H      57.344000000000      61.087000000000      35.564000000000
O    O      37.778000000000      64.247000000000      45.888000000000
H    H      38.621000000000      63.958000000000      46.238000000000
H    H      38.000000000000      64.717000000000      45.085000000000
O    O      40.346000000000      58.492000000000      40.892000000000
H    H      39.812000000000      58.565000000000      41.683000000000
H    H      41.217000000000      58.252000000000      41.212000000000
O    O      34.585000000000      68.777000000000      39.235000000000
H    H      34.940000000000      69.505000000000      39.746000000000
H    H      34.515000000000      69.121000000000      38.344000000000
O    O      35.647000000000      67.843000000000      30.575000000000
H    H      34.944000000000      68.453000000000      30.798000000000
H    H      35.796000000000      67.344000000000      31.379000000000
O    O      45.814000000000      53.509000000000      41.165000000000
H    H      46.498000000000      52.978000000000      40.758000000000
H    H      45.494000000000      52.973000000000      41.890000000000
O    O      50.483000000000      61.964000000000      34.792000000000
H    H      51.101000000000      62.598000000000      34.426000000000
H    H      51.010000000000      61.178000000000      34.943000000000
O    O      38.181000000000      45.188000000000      43.841000000000
H    H      37.354000000000      44.956000000000      43.419000000000
H    H      38.810000000000      45.252000000000      43.121000000000
O    O      38.261000000000      65.906000000000      43.664000000000
H    H      38.995000000000      66.044000000000      44.261000000000
H    H      38.562000000000      66.260000000000      42.827000000000
O    O      39.110000000000      42.686000000000      41.535000000000
H    H      39.410000000000      43.582000000000      41.689000000000
H    H      39.051000000000      42.612000000000      40.583000000000
O    O      44.135000000000      55.543000000000      40.822000000000
H    H      43.477000000000      55.229000000000      40.202000000000
H    H      44.758000000000      54.821000000000      40.897000000000
O    O      39.798000000000      47.633000000000      46.204000000000
H    H      40.270000000000      47.509000000000      45.381000000000
H    H      39.345000000000      46.802000000000      46.349000000000
O    O      54.904000000000      57.923000000000      40.253000000000
H    H      54.357000000000      57.275000000000      40.698000000000
H    H      55.728000000000      57.920000000000      40.741000000000
O    O      42.077000000000      63.932000000000      36.018000000000
H    H      41.958000000000      64.146000000000      36.943000000000
H    H      41.306000000000      63.415000000000      35.789000000000
O    O      48.037000000000      53.525000000000      43.335000000000
H    H      47.112000000000      53.716000000000      43.485000000000
H    H      48.208000000000      53.843000000000      42.449000000000
O    O      35.875000000000      62.331000000000      45.784000000000
H    H      35.324000000000      62.604000000000      45.051000000000
H    H      36.549000000000      63.009000000000      45.843000000000
O    O      35.649000000000      65.536000000000      42.791000000000
H    H      36.491000000000      65.626000000000      43.238000000000
H    H      35.777000000000      65.975000000000      41.950000000000
O    O      48.367000000000      62.372000000000      36.633000000000
H    H      49.193000000000      62.416000000000      36.152000000000
H    H      48.396000000000      63.118000000000      37.232000000000
O    O      39.497000000000      63.208000000000      24.215000000000
H    H      38.590000000000      63.236000000000      23.912000000000
H    H      40.005000000000      63.566000000000      23.487000000000
O    O      45.578000000000      61.089000000000      41.002000000000
H    H      46.252000000000      61.282000000000      40.352000000000
H    H      45.975000000000      60.431000000000      41.572000000000
O    O      33.312000000000      66.707000000000      43.620000000000
H    H      32.849000000000      65.912000000000      43.885000000000
H    H      34.158000000000      66.397000000000      43.297000000000
O    O      35.817000000000      51.034000000000      46.358000000000
H    H      36.293000000000      50.213000000000      46.481000000000
H    H      36.439000000000      51.609000000000      45.912000000000
O    O      54.918000000000      65.533000000000      36.105000000000
H    H      54.809000000000      65.892000000000      35.224000000000
H    H      54.072000000000      65.132000000000      36.308000000000
O    O      43.936000000000      63.293000000000      48.176000000000
H    H      43.928000000000      62.336000000000      48.142000000000
H    H      43.657000000000      63.504000000000      49.067000000000
O    O      55.562000000000      63.309000000000      29.628000000000
H    H      54.942000000000      64.040000000000      29.644000000000
H    H      56.423000000000      63.725000000000      29.586000000000
O    O      48.640000000000      47.792000000000      42.604000000000
H    H      48.938000000000      47.082000000000      42.036000000000
H    H      49.436000000000      48.275000000000      42.824000000000
O    O      38.149000000000      43.864000000000      36.624000000000
H    H      37.924000000000      44.660000000000      36.141000000000
H    H      38.854000000000      43.465000000000      36.114000000000
O    O      48.736000000000      52.254000000000      45.647000000000
H    H      48.513000000000      52.666000000000      44.813000000000
H    H      49.286000000000      51.508000000000      45.407000000000
O    O      48.720000000000      54.665000000000      40.895000000000
H    H      48.583000000000      53.934000000000      40.293000000000
H    H      49.487000000000      55.120000000000      40.548000000000
O    O      43.743000000000      66.946000000000      27.975000000000
H    H      43.656000000000      66.346000000000      27.234000000000
H    H      44.639000000000      67.278000000000      27.910000000000
O    O      37.336000000000      63.191000000000      19.714000000000
H    H      37.827000000000      62.607000000000      19.136000000000
H    H      36.534000000000      62.711000000000      19.915000000000
O    O      40.904000000000      68.468000000000      43.766000000000
H    H      41.262000000000      69.241000000000      43.328000000000
H    H      40.249000000000      68.818000000000      44.371000000000
O    O      47.331000000000      69.871000000000      29.209000000000
H    H      46.950000000000      69.204000000000      28.638000000000
H    H      46.906000000000      69.734000000000      30.055000000000
O    O      43.874000000000      62.116000000000      44.492000000000
H    H      43.710000000000      62.290000000000      43.565000000000
H    H      44.203000000000      62.946000000000      44.837000000000
O    O      33.987000000000      58.528000000000      45.394000000000
H    H      33.754000000000      59.091000000000      46.131000000000
H    H      34.181000000000      59.135000000000      44.679000000000
O    O      47.850000000000      66.282000000000      32.819000000000
H    H      48.792000000000      66.152000000000      32.918000000000
H    H      47.712000000000      67.207000000000      33.024000000000
O    O      43.636000000000      57.896000000000      48.229000000000
H    H      42.751000000000      57.534000000000      48.285000000000
H    H      44.057000000000      57.389000000000      47.535000000000
O    O      38.849000000000      51.028000000000      40.246000000000
H    H      38.605000000000      50.613000000000      39.418000000000
H    H      38.257000000000      51.776000000000      40.323000000000
O    O      48.014000000000      71.645000000000      33.097000000000
H    H      48.155000000000      72.112000000000      33.921000000000
H    H      47.528000000000      72.263000000000      32.551000000000
O    O      53.358000000000      56.116000000000      41.502000000000
H    H      52.514000000000      56.017000000000      41.058000000000
H    H      53.769000000000      55.254000000000      41.432000000000
O    O      35.367000000000      56.256000000000      46.257000000000
H    H      34.840000000000      55.965000000000      47.002000000000
H    H      34.948000000000      57.066000000000      45.968000000000
O    O      34.513000000000      60.401000000000      43.223000000000
H    H      34.450000000000      61.349000000000      43.342000000000
H    H      34.160000000000      60.246000000000      42.346000000000
O    O      53.776000000000      62.625000000000      40.019000000000
H    H      54.240000000000      63.461000000000      40.045000000000
H    H      53.773000000000      62.323000000000      40.927000000000
O    O      38.268000000000      64.847000000000      21.710000000000
H    H      38.348000000000      65.699000000000      21.282000000000
H    H      37.989000000000      64.254000000000      21.012000000000
O    O      38.858000000000      68.737000000000      23.921000000000
H    H      38.338000000000      68.758000000000      24.724000000000
H    H      38.534000000000      69.475000000000      23.405000000000
O    O      39.701000000000      68.924000000000      27.989000000000
H    H      39.272000000000      69.017000000000      28.840000000000
H    H      40.238000000000      69.712000000000      27.904000000000
O    O      45.090287824152      55.838052276497      36.861642148698
H    H      44.360268866319      55.890545453594      37.469494895994
H    H      44.807175662807      56.417304254212      36.155805888924
O    O      37.787000000000      62.179000000000      27.843000000000
H    H      38.271000000000      61.419000000000      27.518000000000
H    H      37.249000000000      61.835000000000      28.554000000000
O    O      43.464000000000      64.707000000000      31.056000000000
H    H      42.878000000000      65.218000000000      30.498000000000
H    H      44.319000000000      65.126000000000      30.952000000000
O    O      41.333000000000      71.153000000000      27.830000000000
H    H      42.140000000000      70.855000000000      28.251000000000
H    H      41.621000000000      71.814000000000      27.200000000000
O    O      47.583000000000      56.621000000000      42.442000000000
H    H      47.850000000000      55.994000000000      41.771000000000
H    H      48.355000000000      56.724000000000      42.997000000000
O    O      44.703736339857      59.356995829313      36.577841794090
H    H      45.048586820506      60.105568709947      36.096398143423
H    H      44.254946740060      58.767458156153      35.965742688212
O    O      40.349000000000      66.230000000000      45.345000000000
H    H      40.813000000000      66.951000000000      44.920000000000
H    H      40.241000000000      66.515000000000      46.252000000000
O    O      40.634000000000      68.940000000000      33.318000000000
H    H      40.554000000000      69.802000000000      33.726000000000
H    H      39.736000000000      68.696000000000      33.094000000000
O    O      46.558000000000      64.001000000000      33.818000000000
H    H      47.109000000000      63.258000000000      33.567000000000
H    H      46.982000000000      64.759000000000      33.415000000000
O    O      52.724000000000      58.752000000000      37.477000000000
H    H      52.039000000000      58.215000000000      37.876000000000
H    H      53.513000000000      58.213000000000      37.534000000000
O    O      42.579000000000      45.156000000000      41.639000000000
H    H      41.633000000000      45.062000000000      41.750000000000
H    H      42.681000000000      45.565000000000      40.779000000000
O    O      42.737000000000      58.045000000000      44.342000000000
H    H      42.771000000000      58.000000000000      43.387000000000
H    H      41.809000000000      57.947000000000      44.554000000000
O    O      53.436000000000      54.482000000000      44.371000000000
H    H      53.204000000000      55.400000000000      44.511000000000
H    H      52.765000000000      54.154000000000      43.772000000000
O    O      37.491000000000      68.576000000000      26.306000000000
H    H      38.212000000000      68.708000000000      26.922000000000
H    H      36.781000000000      68.223000000000      26.841000000000
O    O      41.543000000000      42.169000000000      39.162000000000
H    H      41.803000000000      42.845000000000      38.536000000000
H    H      40.587000000000      42.154000000000      39.114000000000
O    O      44.763000000000      70.311000000000      33.800000000000
H    H      44.251000000000      70.514000000000      33.018000000000
H    H      44.167000000000      70.481000000000      34.529000000000
O    O      54.247000000000      66.819000000000      33.772000000000
H    H      53.847000000000      67.540000000000      34.259000000000
H    H      53.696000000000      66.718000000000      32.997000000000
O    O      38.144000000000      69.205000000000      30.271000000000
H    H      38.226000000000      69.085000000000      31.217000000000
H    H      37.299000000000      68.813000000000      30.051000000000
O    O      51.115000000000      62.938000000000      44.126000000000
H    H      51.909000000000      62.834000000000      44.651000000000
H    H      50.978000000000      62.079000000000      43.726000000000
O    O      54.267000000000      62.123000000000      35.454000000000
H    H      55.118000000000      61.863000000000      35.104000000000
H    H      53.826000000000      62.553000000000      34.721000000000
O    O      52.005000000000      67.614000000000      28.210000000000
H    H      51.271000000000      68.226000000000      28.140000000000
H    H      51.599000000000      66.783000000000      28.461000000000
O    O      44.005000000000      60.554000000000      47.816000000000
H    H      43.797000000000      59.681000000000      48.150000000000
H    H      44.858000000000      60.452000000000      47.393000000000
O    O      41.793000000000      43.824000000000      36.942000000000
H    H      42.588000000000      43.971000000000      36.429000000000
H    H      41.224000000000      43.316000000000      36.364000000000
O    O      40.914000000000      47.160000000000      43.717000000000
H    H      41.840000000000      46.934000000000      43.804000000000
H    H      40.557000000000      46.490000000000      43.134000000000
O    O      45.380000000000      64.388000000000      41.152000000000
H    H      44.734000000000      63.745000000000      41.444000000000
H    H      45.210000000000      64.490000000000      40.215000000000
O    O      34.575000000000      66.187000000000      34.822000000000
H    H      35.194000000000      66.094000000000      34.099000000000
H    H      35.028000000000      65.811000000000      35.577000000000
O    O      52.924000000000      66.935000000000      38.551000000000
H    H      52.723000000000      66.248000000000      37.915000000000
H    H      53.461000000000      66.499000000000      39.212000000000
O    O      54.067000000000      65.442000000000      27.087000000000
H    H      54.917000000000      65.051000000000      26.884000000000
H    H      54.102000000000      65.618000000000      28.027000000000
O    O      44.682000000000      64.481000000000      45.881000000000
H    H      44.315000000000      64.093000000000      46.675000000000
H    H      45.616000000000      64.576000000000      46.070000000000
O    O      52.505000000000      66.968000000000      31.654000000000
H    H      52.286000000000      67.898000000000      31.609000000000
H    H      51.733000000000      66.558000000000      32.043000000000
O    O      44.703000000000      72.854000000000      28.682000000000
H    H      44.459000000000      71.929000000000      28.715000000000
H    H      43.878000000000      73.325000000000      28.801000000000
O    O      34.356000000000      70.283000000000      28.640000000000
H    H      34.674000000000      71.185000000000      28.602000000000
H    H      34.250000000000      70.104000000000      29.574000000000
O    O      55.583000000000      57.754000000000      37.629000000000
H    H      55.285000000000      57.817000000000      38.537000000000
H    H      56.534000000000      57.658000000000      37.694000000000
O    O      44.998000000000      59.602000000000      44.690000000000
H    H      44.226000000000      59.042000000000      44.600000000000
H    H      44.654000000000      60.494000000000      44.632000000000
O    O      55.461000000000      61.963000000000      37.919000000000
H    H      54.862000000000      62.102000000000      38.654000000000
H    H      54.906000000000      62.029000000000      37.142000000000
O    O      47.765000000000      66.716000000000      36.789000000000
H    H      47.024000000000      66.229000000000      36.432000000000
H    H      47.444000000000      67.613000000000      36.877000000000
O    O      39.729000000000      71.376000000000      34.281000000000
H    H      39.043000000000      71.714000000000      33.705000000000
H    H      40.433000000000      72.022000000000      34.219000000000
O    O      46.633000000000      59.106000000000      46.803000000000
H    H      47.214000000000      58.382000000000      46.567000000000
H    H      46.059000000000      59.209000000000      46.046000000000
O    O      46.644000000000      56.878000000000      39.262000000000
H    H      46.220000000000      56.629000000000      40.083000000000
H    H      46.148000000000      56.415000000000      38.586000000000
O    O      51.546000000000      63.207000000000      38.469000000000
H    H      50.820000000000      63.237000000000      39.091000000000
H    H      52.298000000000      62.928000000000      38.991000000000
O    O      55.961000000000      58.419000000000      34.970000000000
H    H      55.667000000000      58.233000000000      35.862000000000
H    H      56.609000000000      57.739000000000      34.784000000000
O    O      40.697000000000      66.555000000000      41.858000000000
H    H      40.982000000000      65.729000000000      42.249000000000
H    H      40.783000000000      67.197000000000      42.564000000000
O    O      54.317000000000      59.297000000000      44.673000000000
H    H      54.086000000000      59.653000000000      45.531000000000
H    H      54.139000000000      60.011000000000      44.061000000000
O    O      40.414291569396      59.578484653960      29.841723716585
H    H      39.671895250245      59.565865219493      30.455922713587
H    H      40.872049869873      58.766507356602      30.005424356484
O    O      42.922000000000      67.796000000000      32.422000000000
H    H      42.132000000000      68.277000000000      32.667000000000
H    H      43.249000000000      67.435000000000      33.247000000000
O    O      47.292000000000      64.681000000000      46.726000000000
H    H      47.766000000000      64.181000000000      46.062000000000
H    H      47.640000000000      65.570000000000      46.653000000000
O    O      52.776000000000      59.629000000000      40.220000000000
H    H      52.630000000000      59.888000000000      39.310000000000
H    H      53.552000000000      59.070000000000      40.189000000000
O    O      44.932000000000      68.386000000000      44.127000000000
H    H      44.480000000000      67.556000000000      43.979000000000
H    H      45.862000000000      68.168000000000      44.061000000000
O    O      43.243000000000      59.237000000000      39.062000000000
H    H      42.761000000000      60.028000000000      39.305000000000
H    H      43.746000000000      59.491000000000      38.289000000000
O    O      41.882000000000      66.843000000000      29.954000000000
H    H      42.533000000000      67.008000000000      29.271000000000
H    H      42.232000000000      67.282000000000      30.729000000000
O    O      56.434000000000      63.125000000000      32.968000000000
H    H      56.712000000000      62.470000000000      33.608000000000
H    H      55.501000000000      62.948000000000      32.835000000000
O    O      38.439000000000      54.946000000000      37.628000000000
H    H      39.085000000000      55.375000000000      38.191000000000
H    H      38.414000000000      54.041000000000      37.939000000000
O    O      46.951000000000      66.682000000000      40.624000000000
H    H      47.832000000000      66.409000000000      40.884000000000
H    H      46.386000000000      65.960000000000      40.898000000000
O    O      43.325000000000      62.332000000000      41.715000000000
H    H      42.618000000000      61.903000000000      41.232000000000
H    H      44.114000000000      61.855000000000      41.460000000000
O    O      47.017000000000      65.012000000000      43.417000000000
H    H      46.505000000000      64.660000000000      42.688000000000
H    H      47.474000000000      64.252000000000      43.777000000000
O    O      53.398000000000      60.913000000000      42.532000000000
H    H      52.538000000000      60.870000000000      42.950000000000
H    H      53.278000000000      60.474000000000      41.690000000000
O    O      41.589000000000      64.690000000000      38.598000000000
H    H      41.522000000000      65.330000000000      39.307000000000
H    H      40.708000000000      64.321000000000      38.525000000000
O    O      52.020000000000      69.664000000000      31.988000000000
H    H      52.645000000000      70.018000000000      31.355000000000
H    H      51.343000000000      70.337000000000      32.059000000000
O    O      45.034000000000      68.372000000000      39.506000000000
H    H      44.361000000000      67.925000000000      40.020000000000
H    H      45.845000000000      67.914000000000      39.723000000000
O    O      50.354000000000      50.410000000000      27.000000000000
H    H      50.866000000000      49.613000000000      27.140000000000
H    H      50.718000000000      51.041000000000      27.622000000000
O    O      43.838000000000      47.333000000000      23.428000000000
H    H      43.729000000000      48.280000000000      23.521000000000
H    H      43.938000000000      47.014000000000      24.325000000000
O    O      48.503000000000      50.685000000000      47.920000000000
H    H      49.436000000000      50.611000000000      48.124000000000
H    H      48.468000000000      51.285000000000      47.175000000000
O    O      45.116000000000      70.055000000000      41.855000000000
H    H      44.876000000000      69.432000000000      42.541000000000
H    H      44.992000000000      69.572000000000      41.038000000000
O    O      43.965000000000      44.179000000000      35.375000000000
H    H      44.507000000000      43.704000000000      34.745000000000
H    H      44.589000000000      44.697000000000      35.886000000000
O    O      34.710000000000      47.015000000000      41.170000000000
H    H      34.078000000000      47.707000000000      41.369000000000
H    H      34.195000000000      46.207000000000      41.195000000000
O    O      36.834000000000      47.991000000000      39.727000000000
H    H      36.054000000000      47.703000000000      40.200000000000
H    H      37.561000000000      47.555000000000      40.174000000000
O    O      37.951000000000      49.794000000000      38.003000000000
H    H      38.494000000000      49.311000000000      37.380000000000
H    H      37.478000000000      49.116000000000      38.484000000000
O    O      50.627000000000      58.375000000000      41.409000000000
H    H      51.302000000000      58.914000000000      40.997000000000
H    H      50.625000000000      57.563000000000      40.902000000000
O    O      50.715000000000      65.617000000000      44.097000000000
H    H      51.586000000000      65.999000000000      43.991000000000
H    H      50.862000000000      64.672000000000      44.066000000000
O    O      52.312000000000      51.691000000000      41.923000000000
H    H      51.880000000000      52.521000000000      42.123000000000
H    H      53.062000000000      51.660000000000      42.519000000000
O    O      51.182000000000      54.105000000000      42.592000000000
H    H      50.339000000000      54.064000000000      43.044000000000
H    H      51.055000000000      54.761000000000      41.907000000000
O    O      37.103000000000      52.344000000000      37.398000000000
H    H      36.801000000000      52.572000000000      38.277000000000
H    H      37.362000000000      51.426000000000      37.464000000000
O    O      47.182000000000      69.014000000000      33.297000000000
H    H      47.649000000000      69.835000000000      33.137000000000
H    H      46.256000000000      69.251000000000      33.244000000000
O    O      46.977000000000      59.174000000000      49.553000000000
H    H      46.763000000000      59.105000000000      48.623000000000
H    H      46.882000000000      58.282000000000      49.888000000000
O    O      36.211000000000      66.913000000000      40.538000000000
H    H      35.638000000000      67.481000000000      40.023000000000
H    H      37.091000000000      67.252000000000      40.377000000000
O    O      39.511000000000      60.157000000000      27.159000000000
H    H      40.192000000000      60.768000000000      26.877000000000
H    H      39.774000000000      59.899000000000      28.043000000000
O    O      37.297000000000      52.068000000000      30.473000000000
H    H      37.630000000000      51.253000000000      30.097000000000
H    H      37.398000000000      51.955000000000      31.418000000000
O    O      38.813000000000      42.279000000000      38.820000000000
H    H      38.352000000000      41.478000000000      38.574000000000
H    H      38.565000000000      42.915000000000      38.149000000000
O    O      52.368000000000      68.681000000000      34.602000000000
H    H      52.105000000000      68.974000000000      33.730000000000
H    H      51.611000000000      68.195000000000      34.931000000000
O    O      47.241000000000      46.231000000000      45.181000000000
H    H      46.652000000000      46.860000000000      44.764000000000
H    H      47.451000000000      45.605000000000      44.489000000000
O    O      40.116000000000      62.407000000000      44.257000000000
H    H      39.408000000000      61.780000000000      44.111000000000
H    H      40.601000000000      62.052000000000      45.003000000000
O    O      41.817000000000      61.394000000000      46.232000000000
H    H      42.446000000000      61.666000000000      45.564000000000
H    H      42.355000000000      61.029000000000      46.935000000000
O    O      31.313000000000      55.659000000000      43.146000000000
H    H      30.380000000000      55.488000000000      43.006000000000
H    H      31.760000000000      54.966000000000      42.660000000000
O    O      50.279000000000      49.988000000000      45.223000000000
H    H      50.065000000000      49.107000000000      45.529000000000
H    H      50.708000000000      49.851000000000      44.378000000000
O    O      50.387000000000      66.946000000000      35.889000000000
H    H      49.525000000000      66.713000000000      36.235000000000
H    H      50.979000000000      66.291000000000      36.257000000000
O    O      54.854000000000      53.746000000000      41.100000000000
H    H      54.944000000000      52.798000000000      41.201000000000
H    H      55.688000000000      54.101000000000      41.403000000000
O    O      43.647000000000      46.465000000000      43.766000000000
H    H      43.440000000000      45.992000000000      42.960000000000
H    H      44.402000000000      47.009000000000      43.537000000000
O    O      37.131000000000      60.330000000000      44.238000000000
H    H      36.880000000000      60.904000000000      44.961000000000
H    H      36.314000000000      60.170000000000      43.764000000000
O    O      34.416000000000      63.163000000000      43.574000000000
H    H      34.882000000000      63.922000000000      43.225000000000
H    H      33.539000000000      63.492000000000      43.773000000000
O    O      44.279000000000      56.358000000000      45.983000000000
H    H      43.653000000000      56.929000000000      45.540000000000
H    H      44.785000000000      55.960000000000      45.274000000000
O    O      35.111000000000      54.243000000000      44.419000000000
H    H      35.838000000000      53.684000000000      44.698000000000
H    H      35.164000000000      55.009000000000      44.989000000000
O    O      49.508000000000      66.015000000000      41.633000000000
H    H      49.693000000000      66.953000000000      41.567000000000
H    H      49.823000000000      65.770000000000      42.503000000000
O    O      37.894000000000      71.744000000000      39.197000000000
H    H      37.956000000000      71.623000000000      38.249000000000
H    H      37.156000000000      71.195000000000      39.461000000000
O    O      43.422000000000      66.949000000000      35.093000000000
H    H      42.674000000000      66.552000000000      35.542000000000
H    H      43.675000000000      67.683000000000      35.653000000000
O    O      44.640000000000      44.823000000000      22.557000000000
H    H      44.438000000000      45.747000000000      22.707000000000
H    H      44.058000000000      44.350000000000      23.150000000000
O    O      32.829000000000      68.131000000000      35.285000000000
H    H      33.341000000000      67.335000000000      35.143000000000
H    H      32.792000000000      68.549000000000      34.425000000000
O    O      47.628000000000      67.641000000000      43.849000000000
H    H      48.076000000000      67.994000000000      43.079000000000
H    H      47.468000000000      66.722000000000      43.633000000000
O    O      43.846000000000      70.242000000000      28.865000000000
H    H      44.145000000000      70.042000000000      27.978000000000
H    H      44.207000000000      69.538000000000      29.404000000000
O    O      50.013000000000      57.011000000000      43.685000000000
H    H      50.142000000000      57.510000000000      42.878000000000
H    H      50.893000000000      56.908000000000      44.047000000000
O    O      43.667000000000      65.960000000000      43.813000000000
H    H      44.138000000000      65.444000000000      44.467000000000
H    H      42.901000000000      65.429000000000      43.595000000000
O    O      56.360000000000      65.837000000000      32.390000000000
H    H      55.671000000000      66.170000000000      32.965000000000
H    H      56.375000000000      64.895000000000      32.555000000000
O    O      43.102000000000      49.794000000000      47.387000000000
H    H      43.724000000000      50.490000000000      47.595000000000
H    H      42.312000000000      50.024000000000      47.875000000000
O    O      42.602119057224      56.750988778742      37.842882038111
H    H      42.771734778611      57.560415987114      38.320653177952
H    H      42.609419735611      56.984366045202      36.908820830926
O    O      45.392000000000      54.466000000000      47.798000000000
H    H      45.117000000000      54.687000000000      48.687000000000
H    H      44.960000000000      55.115000000000      47.243000000000
O    O      47.675000000000      64.436000000000      38.409000000000
H    H      46.726000000000      64.351000000000      38.506000000000
H    H      47.801000000000      65.309000000000      38.038000000000
O    O      35.278000000000      67.840000000000      27.764000000000
H    H      35.359000000000      67.502000000000      28.656000000000
H    H      34.919000000000      68.721000000000      27.873000000000
O    O      46.887000000000      59.321000000000      42.602000000000
H    H      46.346000000000      59.373000000000      43.390000000000
H    H      47.099000000000      58.392000000000      42.518000000000
O    O      50.868000000000      60.328000000000      43.430000000000
H    H      50.623000000000      59.647000000000      42.804000000000
H    H      50.638000000000      59.962000000000      44.285000000000
O    O      57.770000000000      60.610000000000      37.432000000000
H    H      56.933000000000      60.994000000000      37.697000000000
H    H      57.678000000000      59.678000000000      37.626000000000
O    O      38.596000000000      51.439000000000      48.049000000000
H    H      38.044000000000      52.204000000000      47.892000000000
H    H      38.012000000000      50.801000000000      48.459000000000
O    O      44.104000000000      43.152000000000      42.743000000000
H    H      44.862000000000      43.343000000000      42.191000000000
H    H      43.437000000000      43.777000000000      42.459000000000
O    O      50.091000000000      59.462000000000      45.918000000000
H    H      49.501000000000      58.715000000000      46.020000000000
H    H      49.640000000000      60.185000000000      46.354000000000
O    O      52.458000000000      60.091000000000      35.152000000000
H    H      53.076000000000      60.809000000000      35.295000000000
H    H      52.484000000000      59.587000000000      35.965000000000
O    O      48.786000000000      68.937000000000      25.183000000000
H    H      49.637000000000      69.085000000000      24.770000000000
H    H      48.319000000000      69.765000000000      25.072000000000
O    O      57.479000000000      59.775000000000      31.448000000000
H    H      57.840000000000      58.889000000000      31.426000000000
H    H      58.193000000000      60.332000000000      31.135000000000
O    O      40.090000000000      56.807000000000      45.153000000000
H    H      40.590000000000      56.110000000000      44.728000000000
H    H      39.324000000000      56.364000000000      45.520000000000
O    O      45.531000000000      65.399000000000      35.915000000000
H    H      45.844000000000      64.829000000000      35.212000000000
H    H      44.825000000000      65.907000000000      35.516000000000
O    O      40.248000000000      56.250000000000      39.241000000000
H    H      41.019000000000      56.377000000000      38.687000000000
H    H      40.163000000000      57.071000000000      39.725000000000
O    O      40.360000000000      50.457000000000      45.854000000000
H    H      39.822000000000      50.889000000000      46.518000000000
H    H      40.340000000000      49.531000000000      46.094000000000
O    O      43.384000000000      67.165000000000      41.256000000000
H    H      43.673000000000      66.720000000000      42.052000000000
H    H      42.428000000000      67.141000000000      41.299000000000
O    O      49.598000000000      68.802000000000      41.925000000000
H    H      49.254000000000      69.160000000000      41.106000000000
H    H      50.307000000000      69.397000000000      42.168000000000
O    O      48.477000000000      63.073000000000      44.875000000000
H    H      48.429000000000      62.355000000000      45.506000000000
H    H      49.387000000000      63.071000000000      44.578000000000
O    O      49.247000000000      70.112000000000      39.503000000000
H    H      49.193000000000      69.937000000000      38.563000000000
H    H      48.810000000000      70.956000000000      39.615000000000
O    O      44.938000000000      68.444000000000      30.634000000000
H    H      45.340000000000      67.579000000000      30.554000000000
H    H      44.286000000000      68.342000000000      31.327000000000
O    O      31.783000000000      56.880000000000      45.527000000000
H    H      32.584000000000      57.397000000000      45.448000000000
H    H      31.718000000000      56.410000000000      44.696000000000
O    O      52.757000000000      57.107000000000      44.040000000000
H    H      53.264000000000      57.879000000000      44.293000000000
H    H      53.032000000000      56.924000000000      43.141000000000
O    O      50.634000000000      65.756000000000      33.389000000000
H    H      50.573000000000      66.134000000000      34.266000000000
H    H      51.162000000000      64.966000000000      33.503000000000
O    O      46.003000000000      65.867000000000      30.804000000000
H    H      46.597000000000      66.019000000000      31.538000000000
H    H      46.463000000000      65.239000000000      30.247000000000
O    O      46.813000000000      69.384000000000      36.082000000000
H    H      46.841000000000      69.311000000000      35.128000000000
H    H      45.900000000000      69.208000000000      36.309000000000
O    O      45.368000000000      55.542000000000      43.620000000000
H    H      44.772000000000      55.446000000000      42.878000000000
H    H      46.142000000000      55.970000000000      43.253000000000
O    O      48.468000000000      57.199000000000      45.981000000000
H    H      48.951000000000      57.037000000000      45.171000000000
H    H      48.334000000000      56.330000000000      46.359000000000
O    O      41.688000000000      64.243000000000      42.912000000000
H    H      41.076000000000      63.725000000000      43.435000000000
H    H      42.207000000000      63.594000000000      42.437000000000
O    O      41.208000000000      61.899000000000      25.964000000000
H    H      40.607000000000      62.422000000000      25.434000000000
H    H      41.757000000000      61.442000000000      25.326000000000
O    O      31.995000000000      67.159000000000      31.297000000000
H    H      32.447000000000      67.906000000000      31.690000000000
H    H      32.512000000000      66.950000000000      30.518000000000
O    O      54.403000000000      65.810000000000      29.915000000000
H    H      55.111000000000      65.973000000000      30.537000000000
H    H      53.631000000000      66.204000000000      30.322000000000
O    O      42.168000000000      55.852000000000      50.401000000000
H    H      41.402000000000      55.489000000000      50.845000000000
H    H      41.852000000000      56.082000000000      49.527000000000
O    O      48.303000000000      61.292000000000      47.011000000000
H    H      47.628000000000      60.614000000000      47.050000000000
H    H      48.088000000000      61.885000000000      47.732000000000
O    O      49.459000000000      69.519000000000      36.799000000000
H    H      49.828000000000      68.692000000000      36.488000000000
H    H      48.555000000000      69.511000000000      36.484000000000
O    O      41.128000000000      56.657000000000      47.947000000000
H    H      41.126000000000      56.592000000000      46.992000000000
H    H      40.209000000000      56.792000000000      48.180000000000
O    O      39.181000000000      71.829000000000      30.628000000000
H    H      38.634000000000      72.006000000000      31.393000000000
H    H      38.941000000000      70.942000000000      30.361000000000
O    O      32.604000000000      53.459000000000      45.416000000000
H    H      33.347000000000      53.795000000000      44.915000000000
H    H      32.748000000000      52.513000000000      45.450000000000
O    O      44.771000000000      64.576000000000      38.460000000000
H    H      44.990000000000      64.827000000000      37.562000000000
H    H      43.815000000000      64.508000000000      38.465000000000
O    O      42.393000000000      63.155000000000      28.121000000000
H    H      42.840000000000      63.838000000000      27.621000000000
H    H      41.923000000000      62.644000000000      27.462000000000
O    O      45.191000000000      73.201000000000      33.644000000000
H    H      45.647000000000      73.209000000000      32.803000000000
H    H      45.076000000000      72.272000000000      33.846000000000
O    O      42.957000000000      57.913000000000      41.529000000000
H    H      43.215000000000      58.461000000000      40.788000000000
H    H      43.409000000000      57.082000000000      41.383000000000
O    O      41.346000000000      61.024000000000      40.228000000000
H    H      40.645000000000      61.537000000000      39.825000000000
H    H      40.932000000000      60.192000000000      40.459000000000
O    O      43.222000000000      71.381000000000      35.916000000000
H    H      43.506000000000      71.987000000000      36.600000000000
H    H      42.690000000000      71.917000000000      35.328000000000
O    O      38.078000000000      71.981000000000      36.408000000000
H    H      38.830000000000      71.664000000000      35.907000000000
H    H      37.393000000000      72.114000000000      35.752000000000
O    O      49.389000000000      63.488000000000      40.274000000000
H    H      49.534000000000      64.250000000000      40.834000000000
H    H      48.750000000000      63.784000000000      39.626000000000
O    O      49.784000000000      69.425000000000      27.760000000000
H    H      49.059000000000      69.649000000000      28.343000000000
H    H      49.361000000000      69.117000000000      26.958000000000
O    O      44.708000000000      51.823000000000      48.411000000000
H    H      44.342000000000      52.125000000000      49.242000000000
H    H      45.051000000000      52.615000000000      47.996000000000
O    O      38.821000000000      67.748000000000      40.257000000000
H    H      39.493000000000      67.301000000000      40.773000000000
H    H      39.284000000000      68.478000000000      39.845000000000
O    O      39.100000000000      58.667000000000      43.274000000000
H    H      38.404000000000      59.225000000000      43.621000000000
H    H      39.331000000000      58.090000000000      44.002000000000
O    O      43.416000000000      71.203000000000      31.613000000000
H    H      42.779000000000      71.912000000000      31.522000000000
H    H      43.525000000000      70.864000000000      30.724000000000
O    O      52.189000000000      64.781000000000      36.323000000000
H    H      51.947000000000      64.139000000000      36.990000000000
H    H      52.281000000000      64.269000000000      35.519000000000
O    O      45.844000000000      61.966000000000      35.706000000000
H    H      46.712000000000      62.041000000000      36.101000000000
H    H      45.870000000000      62.554000000000      34.952000000000
O    O      40.465000000000      69.747000000000      39.299000000000
H    H      40.948000000000      70.087000000000      38.546000000000
H    H      40.407000000000      70.488000000000      39.902000000000
O    O      38.010000000000      55.527000000000      46.473000000000
H    H      37.113000000000      55.831000000000      46.335000000000
H    H      38.156000000000      55.625000000000      47.414000000000
O    O      44.219000000000      68.904000000000      36.871000000000
H    H      43.784000000000      69.751000000000      36.778000000000
H    H      44.394000000000      68.825000000000      37.808000000000
O    O      48.471000000000      60.813000000000      40.373000000000
H    H      48.858000000000      61.688000000000      40.412000000000
H    H      48.362000000000      60.558000000000      41.289000000000
O    O      46.770000000000      72.129000000000      37.151000000000
H    H      46.722000000000      71.231000000000      36.823000000000
H    H      47.307000000000      72.591000000000      36.507000000000
O    O      34.074000000000      69.961000000000      36.805000000000
H    H      33.717000000000      69.260000000000      36.260000000000
H    H      33.322000000000      70.518000000000      37.004000000000
H    H      53.415000000000      46.432000000000      24.528000000000
H    H      55.168000000000      44.581000000000      27.774000000000
H    H      55.182000000000      45.023000000000      30.862000000000
H    H      57.078000000000      44.014000000000      34.400000000000
H    H      54.702000000000      45.972000000000      39.177000000000
H    H      56.893000000000      55.062000000000      25.625000000000
H    H      56.393000000000      53.573000000000      23.729000000000
H    H      55.567000000000      55.873000000000      21.022000000000
H    H      44.504000000000      59.937000000000      13.750000000000
H    H      41.231000000000      58.489000000000      15.408000000000
H    H      39.186000000000      56.901000000000      17.318000000000
H    H      46.242000000000      40.628000000000      35.979000000000
H    H      48.382000000000      42.554000000000      36.622000000000
H    H      40.570000000000      39.327000000000      28.974000000000
H    H      51.123000000000      42.789000000000      31.507000000000
H    H      43.091000000000      53.145000000000      16.173000000000
H    H      41.746000000000      43.814000000000      18.193000000000
H    H      40.497000000000      42.529000000000      21.935000000000
H    H      38.727000000000      42.412000000000      24.404000000000
H    H      37.125000000000      41.145000000000      28.006000000000
H    H      35.618000000000      59.095000000000      17.402000000000
H    H      26.979000000000      54.934000000000      39.572000000000
H    H      22.834000000000      59.979000000000      30.147000000000
H    H      24.305000000000      59.699000000000      28.252000000000
H    H      24.485000000000      64.423000000000      26.178000000000
H    H      24.566000000000      64.088000000000      23.817000000000
H    H      31.580000000000      50.928000000000      21.786000000000
H    H      26.359000000000      44.245000000000      38.190000000000
H    H      31.656000000000      45.803000000000      27.277000000000
H    H      31.732000000000      56.385000000000      19.147000000000
H    H      33.613000000000      65.870000000000      25.175000000000
 $END
