# Supplementary material for: Hybrid RHF/MP2 Geometry Optimizations with the Effective Fragment Molecular Orbital Method
Source: PLoS One. 2014 Feb 18;9(2):e88800. doi: 10.1371/journal.pone.0088800 (PMC3928295; doi:10.1371/journal.pone.0088800)
Supplement: File S1 — GAMESS input files to calculate the reaction path at the EFMO-RHF/6-31G(d):MP2/cc-pVDZ level of theory. (BZ2) [file pone.0088800.s001.bz2 › supplementary/r15fd3_015.inp]

 $STATPT OPTTOL=0.0005 NSTEP=2000
   FHMCON(1)=500.00,500.00
   IHMCON(1)=1,1707,1710,1,1699,1712
   SHMCON(1)=3.20,1.35
   NPRT=-2 NPUN=-2 NPRTHS=0
      IACTAT(1)=     548,-554,557,-567,967,-973,
     976,-986,1407,-1413,1416,-1426,
     1514,-1521,1524,-1530,1699,-1722,
     1882,-1884,1897,-1899,2011,-2013,
     2188,-2190
 $END
! $STATPT OPTTOL=5.0e-4 NSTEP=2000
 $SYSTEM MWORDS=250 $END
 $GDDI NGROUP=10 $END
 $SCF CONV=1E-7 DIRSCF=.T. NPUNCH=0 DIIS=.T. SOSCF=.F.
  SWDIIS=0.005
 $END
 $CONTRL NPRINT=-5 ISPHER=1 LOCAL=BOYS
         RUNTYP=OPTIMIZE
 $END
 ! $BASIS GBASIS=N31 NGAUSS=6 NDFUNC=1 $END
 $FMO
      IEFMO=1
      ISFRG=98
      NBODY=2
      RAFO(1)=1,1,1
!      RESDIM=2.0 RCORSD=2.0
      RESDIM=1.5 RCORSD=1.5
      NLAYER=2
      NFRAG=313
      ICHARG(1)= -1, -1, -1, -1,  0,  0,  0,  1,  0,  1,
                   0,  0,  0,  0,  0,  0,  0,  0,  0,  0,
                   0,  0,  0,  1,  0,  0,  1, -1,  0,  0,
                   0,  0,  0,  0,  0,  0,  0,  0,  0,  0,
                   0, -1,  0,  1,  0,  0,  0,  0,  1,  0,
                   0,  0,  0,  0,  0,  0,  0,  0, -1,  0,
                   0, -1,  0, -1,  0,  0,  0,  0,  0,  1,
                   1,  0,  0,  1,  0,  0,  0,  0,  0,  0,
                  -1,  1,  0,  0,  0,  0,  1,  0, -2,  0,
                   0,  0,  0,  0,  0,  0,  0, -2,  0,  0,
                   0,  0,  0,  0,  0,  0,  0,  0,  0,  0,
                   0,  0,  0,  0,  0,  0,  0,  0,  0,  0,
                   0,  0,  0,  0,  0,  0,  0,  0,  0,  0,
                   0,  0,  0,  0,  0,  0,  0,  0,  0,  0,
                   0,  0,  0,  0,  0,  0,  0,  0,  0,  0,
                   0,  0,  0,  0,  0,  0,  0,  0,  0,  0,
                   0,  0,  0,  0,  0,  0,  0,  0,  0,  0,
                   0,  0,  0,  0,  0,  0,  0,  0,  0,  0,
                   0,  0,  0,  0,  0,  0,  0,  0,  0,  0,
                   0,  0,  0,  0,  0,  0,  0,  0,  0,  0,
                   0,  0,  0,  0,  0,  0,  0,  0,  0,  0,
                   0,  0,  0,  0,  0,  0,  0,  0,  0,  0,
                   0,  0,  0,  0,  0,  0,  0,  0,  0,  0,
                   0,  0,  0,  0,  0,  0,  0,  0,  0,  0,
                   0,  0,  0,  0,  0,  0,  0,  0,  0,  0,
                   0,  0,  0,  0,  0,  0,  0,  0,  0,  0,
                   0,  0,  0,  0,  0,  0,  0,  0,  0,  0,
                   0,  0,  0,  0,  0,  0,  0,  0,  0,  0,
                   0,  0,  0,  0,  0,  0,  0,  0,  0,  0,
                   0,  0,  0,  0,  0,  0,  0,  0,  0,  0,
                   0,  0,  0,  0,  0,  0,  0,  0,  0,  0,
                   0,  0,  0
      FRGNAM(1)=  FRG001,   FRG002,   FRG003,   FRG004,   FRG005,
                   FRG006,   FRG007,   FRG008,   FRG009,   FRG010,
                   FRG011,   FRG012,   FRG013,   FRG014,   FRG015,
                   FRG016,   FRG017,   FRG018,   FRG019,   FRG020,
                   FRG021,   FRG022,   FRG023,   FRG024,   FRG025,
                   FRG026,   FRG027,   FRG028,   FRG029,   FRG030,
                   FRG031,   FRG032,   FRG033,   FRG034,   FRG035,
                   FRG036,   FRG037,   FRG038,   FRG039,   FRG040,
                   FRG041,   FRG042,   FRG043,   FRG044,   FRG045,
                   FRG046,   FRG047,   FRG048,   FRG049,   FRG050,
                   FRG051,   FRG052,   FRG053,   FRG054,   FRG055,
                   FRG056,   FRG057,   FRG058,   FRG059,   FRG060,
                   FRG061,   FRG062,   FRG063,   FRG064,   FRG065,
                   FRG066,   FRG067,   FRG068,   FRG069,   FRG070,
                   FRG071,   FRG072,   FRG073,   FRG074,   FRG075,
                   FRG076,   FRG077,   FRG078,   FRG079,   FRG080,
                   FRG081,   FRG082,   FRG083,   FRG084,   FRG085,
                   FRG086,   FRG087,   FRG088,   FRG089,  None090,
                  None091,   FRG092,  None093,  None094,  None095,
                  None096,  None097,  None098, WATER099, WATER100,
                 WATER101, WATER102, WATER103, WATER104, WATER105,
                 WATER106, WATER107, WATER108, WATER109, WATER110,
                 WATER111, WATER112, WATER113, WATER114, WATER115,
                 WATER116, WATER117, WATER118, WATER119, WATER120,
                 WATER121, WATER122, WATER123, WATER124, WATER125,
                 WATER126, WATER127, WATER128, WATER129, WATER130,
                 WATER131, WATER132, WATER133, WATER134, WATER135,
                 WATER136, WATER137, WATER138, WATER139, WATER140,
                 WATER141, WATER142, WATER143, WATER144, WATER145,
                 WATER146, WATER147, WATER148, WATER149, WATER150,
                 WATER151, WATER152, WATER153, WATER154, WATER155,
                 WATER156, WATER157, WATER158, WATER159, WATER160,
                 WATER161, WATER162, WATER163, WATER164, WATER165,
                 WATER166, WATER167, WATER168, WATER169, WATER170,
                 WATER171, WATER172, WATER173, WATER174, WATER175,
                 WATER176, WATER177, WATER178, WATER179, WATER180,
                 WATER181, WATER182, WATER183, WATER184, WATER185,
                 WATER186, WATER187, WATER188, WATER189, WATER190,
                 WATER191, WATER192, WATER193, WATER194, WATER195,
                 WATER196, WATER197, WATER198, WATER199, WATER200,
                 WATER201, WATER202, WATER203, WATER204, WATER205,
                 WATER206, WATER207, WATER208, WATER209, WATER210,
                 WATER211, WATER212, WATER213, WATER214, WATER215,
                 WATER216, WATER217, WATER218, WATER219, WATER220,
                 WATER221, WATER222, WATER223, WATER224, WATER225,
                 WATER226, WATER227, WATER228, WATER229, WATER230,
                 WATER231, WATER232, WATER233, WATER234, WATER235,
                 WATER236, WATER237, WATER238, WATER239, WATER240,
                 WATER241, WATER242, WATER243, WATER244, WATER245,
                 WATER246, WATER247, WATER248, WATER249, WATER250,
                 WATER251, WATER252, WATER253, WATER254, WATER255,
                 WATER256, WATER257, WATER258, WATER259, WATER260,
                 WATER261, WATER262, WATER263, WATER264, WATER265,
                 WATER266, WATER267, WATER268, WATER269, WATER270,
                 WATER271, WATER272, WATER273, WATER274, WATER275,
                 WATER276, WATER277, WATER278, WATER279, WATER280,
                 WATER281, WATER282, WATER283, WATER284, WATER285,
                 WATER286, WATER287, WATER288, WATER289, WATER290,
                 WATER291, WATER292, WATER293, WATER294, WATER295,
                 WATER296, WATER297, WATER298, WATER299, WATER300,
                 WATER301, WATER302, WATER303, WATER304, WATER305,
                 WATER306, WATER307, WATER308, WATER309, WATER310,
                 WATER311, WATER312, WATER313
      MPLEVL(1)=0,2
      INDAT(1)=0
               31    -44     47    -56   2372      0
               45     46     57     58     61    -71      0
               59     60     72     73     76    -86      0
               74     75     87     88     91   -101      0
               89     90    102    103    106   -120      0
              104    105    121    122    125   -139      0
              123    124    140    141    144   -156      0
              142    143    157    158    161   -178      0
              159    160    179    180    183   -192      0
              181    182    193   -214   2373      0
              269   -287    290   -302   2378      0
              288    289    303    304    307   -321      0
              305    306    322    323    326   -340      0
              324    325    341    342    345   -351      0
              343    344    352    353    356   -361      0
              354    355    362    363    366   -375      0
              364    365    376   -389   2379      0
              390   -410    413   -425   2380      0
              411    412    426    427    430   -435      0
              428    429    436    437    440   -451      0
              438    439    452    453    456   -471      0
              454    455    472    473    476   -485      0
              474    475    486    487    490   -495      0
              488    489    496    497    500   -517      0
              498    499    518    519    522   -527      0
              520    521    528    529    532   -543      0
              530    531    544    545    548   -567      0
              546    547    568    569    572   -582      0
              570    571    583    584    587   -601      0
              585    586    602    603    606   -612      0
              604    605    613    614    617   -619      0
              615    616    620    621    624   -643      0
              622    623    644    645    648   -660      0
              646    647    661    662    665   -681      0
              663    664    682    683    686   -697      0
              684    685    698    699    702   -711      0
              700    701    712    713    716   -727      0
              714    715    728    729    732   -741      0
              730    731    742    743    746   -752      0
              744    745    753    754    757   -769      0
              755    756    770    771    774   -786      0
              772    773    787   -801   2381      0
              802   -814    817   -831   2382      0
              815    816    832    833    836   -855      0
              834    835    856    857    860   -871      0
              858    859    872    873    876   -888      0
              874    875    889   -905   2383      0
              937   -945    948   -962   2388      0
              946    947    963    964    967   -986      0
              965    966    987    988    991   -993      0
              989    990    994    995    998  -1003      0
              996    997   1004   1005   1008  -1017      0
             1006   1007   1018  -1031   2389      0
             1070  -1090   1093  -1107   2394      0
             1091   1092   1108   1109   1112  -1118      0
             1110   1111   1119   1120   1123  -1128      0
             1121   1122   1129   1130   1133  -1142      0
             1131   1132   1143   1144   1147  -1156      0
             1145   1146   1157   1158   1161  -1168      0
             1159   1160   1169  -1187   2395      0
             1188  -1206   1209  -1221   2396      0
             1207   1208   1222   1223   1226  -1236      0
             1224   1225   1237   1238   1241  -1253      0
             1239   1240   1254   1255   1258  -1265      0
             1256   1257   1266   1267   1270  -1281      0
             1268   1269   1282   1283   1286  -1295      0
             1284   1285   1296   1297   1300  -1302      0
             1298   1299   1303   1304   1307  -1309      0
             1305   1306   1310   1311   1314  -1328      0
             1312   1313   1329   1330   1333  -1350      0
             1331   1332   1351   1352   1355  -1372      0
             1353   1354   1373   1374   1377  -1383      0
             1375   1376   1384   1385   1388  -1402      0
             1386   1387   1403   1404   1407  -1426      0
             1405   1406   1427   1428   1431  -1442      0
             1429   1430   1443   1444   1447  -1459      0
             1445   1446   1460  -1476   2397      0
             1477  -1495   1498  -1509   2398      0
             1496   1497   1510   1511   1514  -1530      0
             1512   1513   1531   1532   1535  -1549      0
             1533   1534   1550   1551   1554  -1564      0
             1552   1553   1565   1566   1569  -1586      0
             1567   1568   1587   1588   1591  -1596      0
             1589   1590   1597   1598   1601  -1612      0
             1599   1600   1613   1614   1617  -1628      0
             1615   1616   1629   1630   1633  -1647      0
             1631   1632   1648   1649   1652  -1671      0
             1650   1651   1672   1673   1676  -1685      0
             1674   1675   1686  -1698      0
                1    -14   2368   2369      0
               15    -30   2370   2371      0
              215   -252   2374   2375      0
              253   -268   2376   2377      0
              906   -919   2384   2385      0
              920   -936   2386   2387      0
             1032  -1050   2390   2391      0
             1051  -1069   2392   2393      0
             1699  -1722      0
             1723  -1725      0
             1726  -1728      0
             1729  -1731      0
             1732  -1734      0
             1735  -1737      0
             1738  -1740      0
             1741  -1743      0
             1744  -1746      0
             1747  -1749      0
             1750  -1752      0
             1753  -1755      0
             1756  -1758      0
             1759  -1761      0
             1762  -1764      0
             1765  -1767      0
             1768  -1770      0
             1771  -1773      0
             1774  -1776      0
             1777  -1779      0
             1780  -1782      0
             1783  -1785      0
             1786  -1788      0
             1789  -1791      0
             1792  -1794      0
             1795  -1797      0
             1798  -1800      0
             1801  -1803      0
             1804  -1806      0
             1807  -1809      0
             1810  -1812      0
             1813  -1815      0
             1816  -1818      0
             1819  -1821      0
             1822  -1824      0
             1825  -1827      0
             1828  -1830      0
             1831  -1833      0
             1834  -1836      0
             1837  -1839      0
             1840  -1842      0
             1843  -1845      0
             1846  -1848      0
             1849  -1851      0
             1852  -1854      0
             1855  -1857      0
             1858  -1860      0
             1861  -1863      0
             1864  -1866      0
             1867  -1869      0
             1870  -1872      0
             1873  -1875      0
             1876  -1878      0
             1879  -1881      0
             1882  -1884      0
             1885  -1887      0
             1888  -1890      0
             1891  -1893      0
             1894  -1896      0
             1897  -1899      0
             1900  -1902      0
             1903  -1905      0
             1906  -1908      0
             1909  -1911      0
             1912  -1914      0
             1915  -1917      0
             1918  -1920      0
             1921  -1923      0
             1924  -1926      0
             1927  -1929      0
             1930  -1932      0
             1933  -1935      0
             1936  -1938      0
             1939  -1941      0
             1942  -1944      0
             1945  -1947      0
             1948  -1950      0
             1951  -1953      0
             1954  -1956      0
             1957  -1959      0
             1960  -1962      0
             1963  -1965      0
             1966  -1968      0
             1969  -1971      0
             1972  -1974      0
             1975  -1977      0
             1978  -1980      0
             1981  -1983      0
             1984  -1986      0
             1987  -1989      0
             1990  -1992      0
             1993  -1995      0
             1996  -1998      0
             1999  -2001      0
             2002  -2004      0
             2005  -2007      0
             2008  -2010      0
             2011  -2013      0
             2014  -2016      0
             2017  -2019      0
             2020  -2022      0
             2023  -2025      0
             2026  -2028      0
             2029  -2031      0
             2032  -2034      0
             2035  -2037      0
             2038  -2040      0
             2041  -2043      0
             2044  -2046      0
             2047  -2049      0
             2050  -2052      0
             2053  -2055      0
             2056  -2058      0
             2059  -2061      0
             2062  -2064      0
             2065  -2067      0
             2068  -2070      0
             2071  -2073      0
             2074  -2076      0
             2077  -2079      0
             2080  -2082      0
             2083  -2085      0
             2086  -2088      0
             2089  -2091      0
             2092  -2094      0
             2095  -2097      0
             2098  -2100      0
             2101  -2103      0
             2104  -2106      0
             2107  -2109      0
             2110  -2112      0
             2113  -2115      0
             2116  -2118      0
             2119  -2121      0
             2122  -2124      0
             2125  -2127      0
             2128  -2130      0
             2131  -2133      0
             2134  -2136      0
             2137  -2139      0
             2140  -2142      0
             2143  -2145      0
             2146  -2148      0
             2149  -2151      0
             2152  -2154      0
             2155  -2157      0
             2158  -2160      0
             2161  -2163      0
             2164  -2166      0
             2167  -2169      0
             2170  -2172      0
             2173  -2175      0
             2176  -2178      0
             2179  -2181      0
             2182  -2184      0
             2185  -2187      0
             2188  -2190      0
             2191  -2193      0
             2194  -2196      0
             2197  -2199      0
             2200  -2202      0
             2203  -2205      0
             2206  -2208      0
             2209  -2211      0
             2212  -2214      0
             2215  -2217      0
             2218  -2220      0
             2221  -2223      0
             2224  -2226      0
             2227  -2229      0
             2230  -2232      0
             2233  -2235      0
             2236  -2238      0
             2239  -2241      0
             2242  -2244      0
             2245  -2247      0
             2248  -2250      0
             2251  -2253      0
             2254  -2256      0
             2257  -2259      0
             2260  -2262      0
             2263  -2265      0
             2266  -2268      0
             2269  -2271      0
             2272  -2274      0
             2275  -2277      0
             2278  -2280      0
             2281  -2283      0
             2284  -2286      0
             2287  -2289      0
             2290  -2292      0
             2293  -2295      0
             2296  -2298      0
             2299  -2301      0
             2302  -2304      0
             2305  -2307      0
             2308  -2310      0
             2311  -2313      0
             2314  -2316      0
             2317  -2319      0
             2320  -2322      0
             2323  -2325      0
             2326  -2328      0
             2329  -2331      0
             2332  -2334      0
             2335  -2337      0
             2338  -2340      0
             2341  -2343      0
             2344  -2346      0
             2347  -2349      0
             2350  -2352      0
             2353  -2355      0
             2356  -2358      0
             2359  -2361      0
             2362  -2364      0
             2365  -2367      0

      LAYER(1)=1,1,1,1,1,1,1,1,1,1,
               1,1,1,1,1,1,1,1,1,2,
               2,2,2,2,2,2,2,2,2,2,
               1,2,2,2,1,2,2,2,2,1,
               1,1,1,1,1,1,1,2,2,2,
               2,2,2,2,2,2,2,1,1,1,
               1,2,1,1,2,1,1,2,2,2,
               1,2,2,2,2,2,2,2,2,2,
               2,1,2,2,2,2,2,2,2,1,
               1,1,1,1,1,2,2,2,1,1,
               1,2,1,1,1,1,1,2,1,2,
               2,1,1,1,1,2,1,1,2,1,
               1,1,2,2,2,1,1,1,1,1,
               1,1,1,2,2,1,1,1,1,1,
               2,1,2,1,1,1,1,1,1,1,
               1,2,2,2,1,1,2,1,1,2,
               1,1,1,1,1,1,1,1,1,1,
               1,1,1,1,1,1,2,1,1,1,
               1,1,1,1,1,1,1,1,1,2,
               1,1,1,1,2,2,1,1,1,2,
               2,1,2,1,1,1,1,2,1,1,
               1,1,1,1,1,1,1,2,1,1,
               1,1,2,1,1,1,2,2,1,1,
               1,1,1,1,1,1,1,1,1,1,
               1,1,1,1,2,1,2,1,1,1,
               1,1,1,2,1,2,2,1,1,1,
               1,1,1,1,1,1,1,2,2,1,
               1,1,1,1,2,1,1,1,2,1,
               2,1,1,2,2,1,1,1,1,1,
               1,1,2,2,1,2,2,1,1,1,
               1,1,1,1,1,1,2,1,1,1,
               1,1,1
      MODFD=3
      IACTFG(1)=27,49,74,79,98,
       152,157,195,254
 $END
 $FMOPRP NPRINT=9 NGUESS=6 NGRFMO(1)=10 $END
 $FMOBND
       -44        45
       -58        59
       -73        74
       -88        89
      -103       104
      -122       123
      -141       142
      -158       159
      -180       181
      -287       288
      -304       305
      -323       324
      -342       343
      -353       354
      -363       364
      -410       411
      -427       428
      -437       438
      -453       454
      -473       474
      -487       488
      -497       498
      -519       520
      -529       530
      -545       546
      -569       570
      -584       585
      -603       604
      -614       615
      -621       622
      -645       646
      -662       663
      -683       684
      -699       700
      -713       714
      -729       730
      -743       744
      -754       755
      -771       772
      -814       815
      -833       834
      -857       858
      -873       874
      -945       946
      -964       965
      -988       989
      -995       996
     -1005      1006
     -1090      1091
     -1109      1110
     -1120      1121
     -1130      1131
     -1144      1145
     -1158      1159
     -1206      1207
     -1223      1224
     -1238      1239
     -1255      1256
     -1267      1268
     -1283      1284
     -1297      1298
     -1304      1305
     -1311      1312
     -1330      1331
     -1352      1353
     -1374      1375
     -1385      1386
     -1404      1405
     -1428      1429
     -1444      1445
     -1495      1496
     -1511      1512
     -1532      1533
     -1551      1552
     -1566      1567
     -1588      1589
     -1598      1599
     -1614      1615
     -1630      1631
     -1649      1650
     -1673      1674
 $END
 $DATA

c1
h.1-1 1
      N31 6

c.1-1 6
      N31 6
      d 1
      1 0.800 1.0

n.1-1 7
      N31 6
      d 1
      1 0.800 1.0

o.1-1 8
      N31 6
      d 1
      1 0.800 1.0

s.1-1 16
      N31 6
      d 1
      1 0.650 1.0

h.2-1 1
      N31 6

c.2-1 6
      N31 6
      d 1
      1 0.800 1.0

o.2-1 8
      N31 6
      d 1
      1 0.800 1.0

h.1-2 1
      N31 6

c.1-2 6
      N31 6
      d 1
      1 0.800 1.0

n.1-2 7
      N31 6
      d 1
      1 0.800 1.0

o.1-2 8
      N31 6
      d 1
      1 0.800 1.0

s.1-2 16
      N31 6
      d 1
      1 0.650 1.0

h.2-2 1
      CCD

c.2-2 6
      CCD

o.2-2 8
      CCD

 $END
